# Supplementary material for: N,N-Dimethyl­anilinium 2,4,6-trinitro­phenolate
Source: Acta Crystallogr Sect E Struct Rep Online. 2008 Dec 13;65(Pt 1):o111–2. doi: 10.1107/S1600536808041743 (PMC2968034; doi:10.1107/S1600536808041743)
Supplement: Supplementary file 1 [file e-65-0o111-sup1.cif]

##############################################################################
###                                                                        ###
###        Electronic paper (Acta Crystallographica Section E)             ###
###                                                                        ###
##############################################################################
#                                                                            #
# This CIF contains the data in a paper accepted for publication in Acta     #
# Crystallographica Section E. It conforms to the requirements of Notes      #
# for Authors for Section E, and has been peer reviewed under the auspices   #
# of the IUCr Commission on Journals.                                        #
#                                                                            #
# Full details of the Crystallographic Information File format               #
# are given in the paper "The Crystallographic Information File (CIF):       #
# a New Standard Archive File for Crystallography" by S. R. Hall, F. H.      #
# Allen and I. D. Brown [Acta Cryst. (1991), A47, 655-685].                  #
#                                                                            #
# The current version of the core CIF dictionary is obtainable from          #
# ftp://ftp.iucr.org/pub/cif_core.dic. The current version number is 2.4.    #
#                                                                            #
# Software is freely available for graphical display of the structure(s) in  #
# this CIF.  For information consult the CIF home page http://www.iucr.org/  #
# cif/home.html                                                              #
#                                                                            #
# This file may be used for bona fide research purposes within the           #
# scientific community so long as proper attribution is given to the journal # 
# article from which it was obtained.                                        #
#                                                                            #
##############################################################################
                                             
data_I
_audit_creation_method     SHELXL-97
_chemical_name_systematic
;
<i>N</i>,<i>N</i>-Dimethylanilinium 2,4,6-trinitrophenolate
;
_chemical_name_common     'Dimethylanilinium picrate'
_chemical_formula_moiety     'C8 H12 N +, C6 H2 N3 O7 -'
_chemical_formula_sum     'C14 H14 N4 O7'
_chemical_formula_iupac     'C8 H12 N +, C6 H2 N3 O7 -'
_chemical_formula_weight     350.29
_chemical_melting_point     401
_symmetry_cell_setting     'Orthorhombic'
_symmetry_space_group_name_H-M     'P n a 21'
_symmetry_space_group_name_hall     'P 2c -2n'
loop_
    _symmetry_equiv_pos_as_xyz
    'x, y, z'
    '-x, -y, z+1/2'
    'x+1/2, -y+1/2, z'
    '-x+1/2, y+1/2, z+1/2'
_cell_length_a     15.9960(10)
_cell_length_b     9.1491(6)
_cell_length_c     10.3899(9)
_cell_angle_alpha     90.00
_cell_angle_beta     90.00
_cell_angle_gamma     90.00
_cell_volume     1520.55(19)
_cell_formula_units_Z     4
_cell_measurement_reflns_used     9564
_cell_measurement_theta_min     5.5
_cell_measurement_theta_max     70.2
_cell_measurement_temperature     90.0(5)
_exptl_crystal_description     plate
_exptl_crystal_colour     yellow
_exptl_crystal_size_max     0.26
_exptl_crystal_size_mid     0.24
_exptl_crystal_size_min     0.08
_exptl_crystal_density_diffrn     1.530
_exptl_crystal_density_meas     ?
_exptl_crystal_density_method     'not measured'
_exptl_crystal_F_000     728
_exptl_absorpt_coefficient_mu     1.075
_exptl_absorpt_correction_type     'multi-scan'
_exptl_absorpt_process_details     '(SADABS; Sheldrick, 1996)'
_exptl_absorpt_correction_T_min     0.767
_exptl_absorpt_correction_T_max     0.919
_exptl_special_details
;
;
_diffrn_ambient_temperature     90.0(5)
_diffrn_radiation_type     CuK\a
_diffrn_radiation_wavelength     1.54178
_diffrn_radiation_source     'fine-focus sealed tube'
_diffrn_radiation_monochromator     graphite
_diffrn_measurement_device_type     'Bruker Kappa APEXII CCD area-detector'
_diffrn_measurement_method     '\f and \w'
_diffrn_detector_area_resol_mean     ?
_diffrn_reflns_number     16980
_diffrn_reflns_av_R_equivalents     0.0326
_diffrn_reflns_av_sigmaI/netI     0.0217
_diffrn_reflns_theta_min     5.57
_diffrn_reflns_theta_max     70.17
_diffrn_reflns_theta_full     70.17
_diffrn_measured_fraction_theta_max     0.988
_diffrn_measured_fraction_theta_full     0.988
_diffrn_reflns_limit_h_min     -19
_diffrn_reflns_limit_h_max     19
_diffrn_reflns_limit_k_min     -10
_diffrn_reflns_limit_k_max     10
_diffrn_reflns_limit_l_min     -12
_diffrn_reflns_limit_l_max     12
_diffrn_standards_number     0
_diffrn_standards_interval_count     ?
_diffrn_standards_interval_time     ?
_diffrn_standards_decay_%     ?
_refine_special_details
;
Refinement of <i>F</i>^2^ against ALL reflections. The weighted <i>R</i>-factor
<i>wR</i> and goodness of fit <i>S</i> are based on <i>F</i>^2^, conventional
<i>R</i>-factors <i>R</i> are based on <i>F</i>, with <i>F</i> set to zero for
negative <i>F</i>^2^. The threshold expression of <i>F</i>^2^ >
\s(<i>F</i>^2^) is used only for calculating <i>R</i>-factors(gt) <i>etc</i>.
and is not relevant to the choice of reflections for refinement.
<i>R</i>-factors based on <i>F</i>^2^ are statistically about twice as large
as those based on <i>F</i>, and <i>R</i>- factors based on ALL data will be
even larger.
;
_reflns_number_total     2823
_reflns_number_gt     2755
_reflns_threshold_expression     I>2\s(I)
_refine_ls_structure_factor_coef     Fsqd
_refine_ls_matrix_type     full
_refine_ls_R_factor_all     0.0237
_refine_ls_R_factor_gt     0.0228
_refine_ls_wR_factor_gt     0.0588
_refine_ls_wR_factor_ref     0.0595
_refine_ls_goodness_of_fit_ref     1.027
_refine_ls_restrained_S_all     1.026
_refine_ls_number_reflns     2823
_refine_ls_number_parameters     283
_refine_ls_number_restraints     1
_refine_ls_hydrogen_treatment     mixed
_refine_ls_weighting_scheme     calc
_refine_ls_weighting_details
         'calc w=1/[\s^2^(Fo^2^)+(0.0386P)^2^+0.2146P] where P=(Fo^2^+2Fc^2^)/3'
_atom_sites_solution_hydrogens     geom
_atom_sites_solution_primary     direct
_atom_sites_solution_secondary     difmap
_refine_ls_shift/su_max     ?
_refine_ls_shift/su_max_lt     0.001
_refine_ls_shift/su_mean     <0.001
_refine_diff_density_max     0.138
_refine_diff_density_min     -0.164
_refine_ls_extinction_method     none
_refine_ls_extinction_coef     ?
_refine_ls_abs_structure_details     'Flack (1983), 1309 Friedel pairs'
_refine_ls_abs_structure_Flack     0.07(12)
loop_
    _atom_type_symbol
    _atom_type_description
    _atom_type_scat_dispersion_real
    _atom_type_scat_dispersion_imag
    _atom_type_scat_source
    'C' 'C' 0.0181 0.0091
                         'International Tables Vol C Tables 4.2.6.8 and 6.1.1.4'
    'H' 'H' 0.0000 0.0000
                         'International Tables Vol C Tables 4.2.6.8 and 6.1.1.4'
    'N' 'N' 0.0311 0.0180
                         'International Tables Vol C Tables 4.2.6.8 and 6.1.1.4'
    'O' 'O' 0.0492 0.0322
                         'International Tables Vol C Tables 4.2.6.8 and 6.1.1.4'
_computing_data_collection     'APEX2 (Bruker, 2006)'
_computing_cell_refinement     'APEX2 and SAINT (Bruker, 2006)'
_computing_data_reduction     'SAINT (Bruker, 2006)'
_computing_structure_solution     'SHELXS97 (Sheldrick, 2008)'
_computing_structure_refinement     'SHELXL97 (Sheldrick, 2008)'
_computing_molecular_graphics     'PLATON (Spek, 2003)'
_computing_publication_material     'SHELXL97 (Sheldrick, 2008)'
loop_
    _atom_site_type_symbol
    _atom_site_label
    _atom_site_fract_x
    _atom_site_fract_y
    _atom_site_fract_z
    _atom_site_U_iso_or_equiv
    _atom_site_adp_type
    _atom_site_calc_flag
    _atom_site_refinement_flags
    _atom_site_occupancy
    _atom_site_disorder_assembly
    _atom_site_disorder_group
    C C1 0.37023(8) 1.31731(14) 0.30638(13) 0.0151(3) Uani d . 1 . .
    C C2 0.28455(9) 1.29778(15) 0.30264(13) 0.0165(3) Uani d . 1 . .
    C C3 0.23581(8) 1.40616(15) 0.24585(13) 0.0178(3) Uani d . 1 . .
    C C4 0.27257(10) 1.53064(15) 0.19438(13) 0.0195(3) Uani d . 1 . .
    C C5 0.35871(9) 1.54844(15) 0.20120(14) 0.0200(3) Uani d . 1 . .
    C C6 0.40878(9) 1.44179(15) 0.25752(13) 0.0180(3) Uani d . 1 . .
    N N7 0.42143(7) 1.20264(12) 0.37028(12) 0.0150(2) Uani d . 1 . .
    C C8 0.49639(9) 1.15827(16) 0.29319(15) 0.0212(3) Uani d . 1 . .
    C C9 0.44558(8) 1.25020(15) 0.50295(14) 0.0200(3) Uani d . 1 . .
    C C10 0.28722(8) 0.85997(14) 0.41862(13) 0.0141(3) Uani d . 1 . .
    C C11 0.34012(7) 0.75029(14) 0.47878(12) 0.0142(2) Uani d . 1 . .
    C C12 0.31105(8) 0.62014(14) 0.52863(12) 0.0141(3) Uani d . 1 . .
    C C13 0.22695(8) 0.58924(13) 0.52313(13) 0.0149(3) Uani d . 1 . .
    C C14 0.17059(8) 0.68496(14) 0.46412(12) 0.0146(3) Uani d . 1 . .
    C C15 0.20036(8) 0.81337(13) 0.41512(13) 0.0145(3) Uani d . 1 . .
    O O16 0.31146(5) 0.97691(10) 0.36915(10) 0.0183(2) Uani d . 1 . .
    N N17 0.42940(7) 0.77360(12) 0.48867(11) 0.0160(2) Uani d . 1 . .
    O O18 0.47489(6) 0.66722(10) 0.50973(10) 0.0207(2) Uani d . 1 . .
    O O19 0.45735(6) 0.89878(10) 0.47807(11) 0.0247(2) Uani d . 1 . .
    N N20 0.19719(7) 0.45202(12) 0.57365(11) 0.0167(2) Uani d . 1 . .
    O O21 0.24919(6) 0.36384(10) 0.61486(10) 0.0194(2) Uani d . 1 . .
    O O22 0.12141(6) 0.42767(12) 0.57227(11) 0.0267(2) Uani d . 1 . .
    N N23 0.13932(7) 0.90790(12) 0.35088(11) 0.0162(2) Uani d . 1 . .
    O O24 0.14260(6) 1.04028(10) 0.36928(12) 0.0240(2) Uani d . 1 . .
    O O25 0.08701(6) 0.84815(11) 0.28202(9) 0.0207(2) Uani d . 1 . .
    H H2 0.2611(10) 1.2148(19) 0.3398(17) 0.017(4) Uiso d . 1 . .
    H H3 0.1778(12) 1.3963(19) 0.2403(18) 0.023(4) Uiso d . 1 . .
    H H4 0.2380(11) 1.600(2) 0.1572(16) 0.016(4) Uiso d . 1 . .
    H H5 0.3856(11) 1.633(2) 0.1698(17) 0.023(4) Uiso d . 1 . .
    H H6 0.4678(11) 1.4531(17) 0.2608(17) 0.017(4) Uiso d . 1 . .
    H H7 0.3883(10) 1.1243(18) 0.3740(17) 0.018(4) Uiso d . 1 . .
    H H8A 0.5236(11) 1.0734(18) 0.3373(18) 0.025(4) Uiso d . 1 . .
    H H8B 0.5363(12) 1.2445(19) 0.2860(19) 0.028(5) Uiso d . 1 . .
    H H8C 0.4773(12) 1.125(2) 0.208(2) 0.036(5) Uiso d . 1 . .
    H H9A 0.4780(10) 1.3372(18) 0.4959(17) 0.017(4) Uiso d . 1 . .
    H H9B 0.3966(11) 1.2756(18) 0.5538(18) 0.022(4) Uiso d . 1 . .
    H H9C 0.4760(11) 1.1692(19) 0.5467(17) 0.020(4) Uiso d . 1 . .
    H H12 0.3479(11) 0.5528(18) 0.5656(17) 0.017(4) Uiso d . 1 . .
    H H14 0.1134(11) 0.6615(17) 0.4590(17) 0.017(4) Uiso d . 1 . .
loop_
    _atom_site_aniso_label
    _atom_site_aniso_U_11
    _atom_site_aniso_U_22
    _atom_site_aniso_U_33
    _atom_site_aniso_U_12
    _atom_site_aniso_U_13
    _atom_site_aniso_U_23
    C1 0.0177(6) 0.0136(6) 0.0140(6) 0.0022(5) -0.0007(5) -0.0020(5)
    C2 0.0197(6) 0.0135(6) 0.0161(6) -0.0011(5) 0.0012(5) -0.0010(5)
    C3 0.0172(6) 0.0170(6) 0.0193(7) 0.0013(5) -0.0022(5) -0.0039(5)
    C4 0.0281(7) 0.0146(6) 0.0158(6) 0.0041(6) -0.0028(5) -0.0002(5)
    C5 0.0286(7) 0.0137(7) 0.0175(7) -0.0029(5) 0.0024(6) -0.0003(5)
    C6 0.0198(7) 0.0166(7) 0.0175(7) -0.0021(5) 0.0024(5) -0.0017(5)
    N7 0.0142(5) 0.0132(5) 0.0174(5) -0.0006(4) 0.0011(4) -0.0003(5)
    C8 0.0193(6) 0.0192(7) 0.0251(7) 0.0028(5) 0.0058(6) 0.0008(6)
    C9 0.0214(6) 0.0200(7) 0.0187(7) 0.0008(6) -0.0046(6) -0.0016(6)
    C10 0.0146(6) 0.0140(6) 0.0137(6) -0.0002(5) -0.0013(5) -0.0026(5)
    C11 0.0132(6) 0.0156(6) 0.0138(6) 0.0004(5) 0.0006(5) -0.0023(5)
    C12 0.0161(6) 0.0136(6) 0.0127(6) 0.0030(5) -0.0003(5) -0.0009(5)
    C13 0.0170(6) 0.0120(6) 0.0155(6) 0.0002(5) 0.0001(5) 0.0005(5)
    C14 0.0123(6) 0.0162(6) 0.0152(6) 0.0002(5) 0.0008(5) -0.0023(5)
    C15 0.0149(6) 0.0140(6) 0.0145(6) 0.0031(5) -0.0007(5) 0.0000(5)
    O16 0.0177(4) 0.0152(5) 0.0219(5) -0.0020(3) -0.0016(4) 0.0040(4)
    N17 0.0142(5) 0.0177(5) 0.0162(5) -0.0005(4) -0.0008(4) 0.0008(5)
    O18 0.0143(4) 0.0205(5) 0.0274(5) 0.0040(4) -0.0012(4) 0.0025(4)
    O19 0.0181(5) 0.0180(5) 0.0378(6) -0.0050(4) -0.0061(4) 0.0062(5)
    N20 0.0166(5) 0.0149(6) 0.0186(6) -0.0005(4) -0.0009(5) 0.0007(4)
    O21 0.0201(4) 0.0144(5) 0.0235(5) 0.0035(4) -0.0005(4) 0.0049(4)
    O22 0.0146(5) 0.0267(5) 0.0389(6) -0.0060(4) -0.0035(4) 0.0098(5)
    N23 0.0135(5) 0.0193(6) 0.0156(5) 0.0017(4) 0.0009(4) 0.0034(5)
    O24 0.0221(5) 0.0140(5) 0.0360(6) 0.0036(4) -0.0007(5) 0.0041(4)
    O25 0.0162(4) 0.0271(5) 0.0188(5) 0.0020(4) -0.0047(4) 0.0004(4)
_geom_special_details
;
All e.s.d.'s (except the e.s.d. in the dihedral angle between two l.s. planes)
are estimated using the full covariance matrix. The cell e.s.d.'s are taken
into account individually in the estimation of e.s.d.'s in distances, angles
and torsion angles; correlations between e.s.d.'s in cell parameters are only
used when they are defined by crystal symmetry. An approximate (isotropic)
treatment of cell e.s.d.'s is used for estimating e.s.d.'s involving l.s.
planes.
;
loop_
    _geom_bond_atom_site_label_1
    _geom_bond_atom_site_label_2
    _geom_bond_site_symmetry_2
    _geom_bond_distance
    _geom_bond_publ_flag
    C1 C2 . 1.3826(19) ?
    C1 C6 . 1.3910(19) ?
    C1 N7 . 1.4874(16) ?
    C2 C3 . 1.3926(19) ?
    C2 H2 . 0.931(18) ?
    C3 C4 . 1.389(2) ?
    C3 H3 . 0.934(18) ?
    C4 C5 . 1.389(2) ?
    C4 H4 . 0.924(19) ?
    C5 C6 . 1.391(2) ?
    C5 H5 . 0.942(19) ?
    C6 H6 . 0.951(18) ?
    N7 C9 . 1.4962(18) ?
    N7 C8 . 1.4980(18) ?
    N7 H7 . 0.892(17) ?
    C8 H8A . 1.001(18) ?
    C8 H8B . 1.017(18) ?
    C8 H8C . 0.99(2) ?
    C9 H9A . 0.953(17) ?
    C9 H9B . 0.974(19) ?
    C9 H9C . 0.997(18) ?
    C10 O16 . 1.2488(17) ?
    C10 C15 . 1.4537(18) ?
    C10 C11 . 1.4538(18) ?
    C11 C12 . 1.3794(19) ?
    C11 N17 . 1.4475(16) ?
    C12 C13 . 1.3758(18) ?
    C12 H12 . 0.935(18) ?
    C13 C14 . 1.3985(18) ?
    C13 N20 . 1.4417(17) ?
    C14 C15 . 1.3661(18) ?
    C14 H14 . 0.941(18) ?
    C15 N23 . 1.4652(16) ?
    N17 O19 . 1.2344(14) ?
    N17 O18 . 1.2348(14) ?
    N20 O22 . 1.2326(15) ?
    N20 O21 . 1.2353(15) ?
    N23 O24 . 1.2273(15) ?
    N23 O25 . 1.2291(15) ?
loop_
    _geom_angle_atom_site_label_1
    _geom_angle_atom_site_label_2
    _geom_angle_atom_site_label_3
    _geom_angle_site_symmetry_1
    _geom_angle_site_symmetry_3
    _geom_angle
    _geom_angle_publ_flag
    C2 C1 C6 . . 122.34(12) ?
    C2 C1 N7 . . 117.85(11) ?
    C6 C1 N7 . . 119.76(11) ?
    C1 C2 C3 . . 118.35(12) ?
    C1 C2 H2 . . 119.5(10) ?
    C3 C2 H2 . . 122.1(10) ?
    C4 C3 C2 . . 120.66(13) ?
    C4 C3 H3 . . 118.4(11) ?
    C2 C3 H3 . . 120.9(11) ?
    C3 C4 C5 . . 119.77(13) ?
    C3 C4 H4 . . 117.9(11) ?
    C5 C4 H4 . . 122.3(11) ?
    C4 C5 C6 . . 120.67(13) ?
    C4 C5 H5 . . 122.1(11) ?
    C6 C5 H5 . . 117.2(11) ?
    C1 C6 C5 . . 118.20(13) ?
    C1 C6 H6 . . 121.1(10) ?
    C5 C6 H6 . . 120.7(10) ?
    C1 N7 C9 . . 110.38(10) ?
    C1 N7 C8 . . 113.16(11) ?
    C9 N7 C8 . . 111.39(11) ?
    C1 N7 H7 . . 105.0(10) ?
    C9 N7 H7 . . 110.3(12) ?
    C8 N7 H7 . . 106.3(11) ?
    N7 C8 H8A . . 108.2(10) ?
    N7 C8 H8B . . 109.3(11) ?
    H8A C8 H8B . . 111.3(14) ?
    N7 C8 H8C . . 108.4(12) ?
    H8A C8 H8C . . 108.1(15) ?
    H8B C8 H8C . . 111.3(16) ?
    N7 C9 H9A . . 108.2(11) ?
    N7 C9 H9B . . 111.2(11) ?
    H9A C9 H9B . . 106.3(14) ?
    N7 C9 H9C . . 109.3(10) ?
    H9A C9 H9C . . 113.0(14) ?
    H9B C9 H9C . . 108.9(14) ?
    O16 C10 C15 . . 122.53(12) ?
    O16 C10 C11 . . 125.98(11) ?
    C15 C10 C11 . . 111.39(11) ?
    C12 C11 N17 . . 115.67(11) ?
    C12 C11 C10 . . 124.13(11) ?
    N17 C11 C10 . . 120.21(11) ?
    C13 C12 C11 . . 119.44(12) ?
    C13 C12 H12 . . 119.8(10) ?
    C11 C12 H12 . . 120.7(10) ?
    C12 C13 C14 . . 121.33(12) ?
    C12 C13 N20 . . 119.13(11) ?
    C14 C13 N20 . . 119.47(11) ?
    C15 C14 C13 . . 118.50(11) ?
    C15 C14 H14 . . 121.0(10) ?
    C13 C14 H14 . . 120.5(10) ?
    C14 C15 C10 . . 125.18(12) ?
    C14 C15 N23 . . 116.42(11) ?
    C10 C15 N23 . . 118.37(11) ?
    O19 N17 O18 . . 122.24(10) ?
    O19 N17 C11 . . 119.19(10) ?
    O18 N17 C11 . . 118.55(10) ?
    O22 N20 O21 . . 123.25(11) ?
    O22 N20 C13 . . 118.55(11) ?
    O21 N20 C13 . . 118.20(10) ?
    O24 N23 O25 . . 123.96(11) ?
    O24 N23 C15 . . 118.88(11) ?
    O25 N23 C15 . . 117.15(11) ?
loop_
    _geom_torsion_atom_site_label_1
    _geom_torsion_atom_site_label_2
    _geom_torsion_atom_site_label_3
    _geom_torsion_atom_site_label_4
    _geom_torsion_site_symmetry_1
    _geom_torsion_site_symmetry_2
    _geom_torsion_site_symmetry_3
    _geom_torsion_site_symmetry_4
    _geom_torsion
    _geom_torsion_publ_flag
    C6 C1 C2 C3 . . . . 1.1(2) ?
    N7 C1 C2 C3 . . . . 178.45(12) ?
    C1 C2 C3 C4 . . . . 0.0(2) ?
    C2 C3 C4 C5 . . . . -0.9(2) ?
    C3 C4 C5 C6 . . . . 0.9(2) ?
    C2 C1 C6 C5 . . . . -1.1(2) ?
    N7 C1 C6 C5 . . . . -178.45(12) ?
    C4 C5 C6 C1 . . . . 0.1(2) ?
    C2 C1 N7 C9 . . . . -100.90(13) ?
    C6 C1 N7 C9 . . . . 76.55(15) ?
    C2 C1 N7 C8 . . . . 133.51(13) ?
    C6 C1 N7 C8 . . . . -49.04(16) ?
    O16 C10 C11 C12 . . . . -177.78(13) ?
    C15 C10 C11 C12 . . . . -1.34(18) ?
    O16 C10 C11 N17 . . . . 1.8(2) ?
    C15 C10 C11 N17 . . . . 178.28(11) ?
    N17 C11 C12 C13 . . . . -179.98(11) ?
    C10 C11 C12 C13 . . . . -0.3(2) ?
    C11 C12 C13 C14 . . . . 2.17(19) ?
    C11 C12 C13 N20 . . . . 179.06(12) ?
    C12 C13 C14 C15 . . . . -2.10(19) ?
    N20 C13 C14 C15 . . . . -178.99(12) ?
    C13 C14 C15 C10 . . . . 0.2(2) ?
    C13 C14 C15 N23 . . . . 178.23(11) ?
    O16 C10 C15 C14 . . . . 177.99(13) ?
    C11 C10 C15 C14 . . . . 1.40(19) ?
    O16 C10 C15 N23 . . . . 0.00(19) ?
    C11 C10 C15 N23 . . . . -176.58(11) ?
    C12 C11 N17 O19 . . . . -161.31(13) ?
    C10 C11 N17 O19 . . . . 19.03(18) ?
    C12 C11 N17 O18 . . . . 17.45(17) ?
    C10 C11 N17 O18 . . . . -162.20(12) ?
    C12 C13 N20 O22 . . . . 177.52(12) ?
    C14 C13 N20 O22 . . . . -5.53(19) ?
    C12 C13 N20 O21 . . . . -3.32(18) ?
    C14 C13 N20 O21 . . . . 173.63(12) ?
    C14 C15 N23 O24 . . . . 138.87(13) ?
    C10 C15 N23 O24 . . . . -42.97(17) ?
    C14 C15 N23 O25 . . . . -40.50(17) ?
    C10 C15 N23 O25 . . . . 137.66(12) ?
loop_
    _geom_hbond_atom_site_label_D
    _geom_hbond_atom_site_label_H
    _geom_hbond_atom_site_label_A
    _geom_hbond_site_symmetry_A
    _geom_hbond_distance_DH
    _geom_hbond_distance_HA
    _geom_hbond_distance_DA
    _geom_hbond_angle_DHA
    _geom_hbond_publ_flag
    N7 H7 O16 . 0.892(17) 1.825(18) 2.7128(14) 172.8(16) y
    N7 H7 O19 . 0.892(17) 2.578(16) 3.0517(15) 114.0(12) y
    C2 H2 O16 . 0.931(18) 2.341(17) 3.0464(16) 132.4(13) y
    C2 H2 O24 . 0.931(18) 2.498(17) 3.3444(17) 151.4(14) y
    C8 H8A O19 . 1.001(18) 2.411(18) 3.1171(18) 126.9(13) y
    C9 H9C O19 . 0.997(18) 2.592(17) 3.2311(17) 121.9(12) y
    C9 H9B O21 1_565 0.974(19) 2.571(19) 3.5074(17) 161.3(14) y
    C9 H9B O25 4 0.974(19) 2.476(18) 3.0794(18) 119.9(13) y
    C4 H4 O21 4_564 0.924(19) 2.466(18) 3.1776(16) 134.0(14) y
    C14 H14 O19 3_465 0.941(18) 2.564(18) 3.4988(16) 172.3(14) y
    C9 H9C O22 3_565 0.997(18) 2.502(18) 3.3283(16) 140.0(13) y
data_global
_journal_date_recd_electronic     2008-12-05
_journal_date_accepted     2008-12-09
_journal_name_full     'Acta Crystallographica, Section E'
_journal_year     2009
_journal_volume     65
_journal_issue      1
_journal_page_first     o111
_journal_page_last     o112
_journal_paper_category     QO
_journal_coeditor_code     SJ2565
_publ_contact_author_name     'Dr. Nagarajan Vembu'
_publ_contact_author_address
;
       Nagarajan Vembu
       Department of Chemistry
       Urumu Dhanalakshmi College
       Tiruchirappalli - 620 019
       Tamil Nadu, India
;
_publ_contact_author_email     vembu57@yahoo.com
_publ_contact_author_fax     ?
_publ_contact_author_phone     '0091 431 2772525'
_publ_section_title
;
<i>N</i>,<i>N</i>-Dimethylanilinium 2,4,6-trinitrophenolate
;
loop_
    _publ_author_name
    _publ_author_address
    'Vembu, Nagarajan'
;
Department of Chemistry
Urumu Dhanalakshmi College
Tiruchirappalli 620 019
India
;
    'Fronczek, Frank R. '
;
Department of Chemistry
Louisiana State University
Baton Rouge
LA 70803-1804
USA
;
