# Supplementary material for: N,N-Dimethyl­anilinium 2,4,6-trinitro­phenolate
Source: Acta Crystallogr Sect E Struct Rep Online. 2008 Dec 13;65(Pt 1):o111–2. doi: 10.1107/S1600536808041743 (PMC2968034; doi:10.1107/S1600536808041743)
Supplement: Supplementary file 2 [file e-65-0o111-Isup2.hkl]

# 
# h,k,l, Fc-squared, Fo-squared, sigma(Fo-squared) and status flag 
# 
data_I
_shelx_title ' RS1' 
_shelx_refln_list_code          4 
_shelx_F_calc_maximum      170.24 
_exptl_crystal_F_000       728.00 
_reflns_d_resolution_high  0.8195 
 
loop_ 
 _symmetry_equiv_pos_as_xyz 
 'x, y, z' 
 '-x, -y, z+1/2' 
 'x+1/2, -y+1/2, z' 
 '-x+1/2, y+1/2, z+1/2' 
 
_cell_length_a    15.9960 
_cell_length_b     9.1491 
_cell_length_c    10.3899 
_cell_angle_alpha  90.000 
_cell_angle_beta   90.000 
_cell_angle_gamma  90.000 
 
_shelx_F_squared_multiplier     1.000 
 
loop_ 
 _refln_index_h 
 _refln_index_k 
 _refln_index_l 
 _refln_F_squared_calc 
 _refln_F_squared_meas 
 _refln_F_squared_sigma 
 _refln_observed_status 
   0   0 -12      128.17      129.05      5.06 o 
   2   0 -12       51.18       52.21      5.30 o 
   4   0 -12       83.08       60.21      4.34 o 
   1   1 -12      172.82      175.32      9.92 o 
   2   1 -12      119.48      121.50      6.73 o 
   3   1 -12      148.38      148.28      5.79 o 
   4   1 -12      123.16      124.78      7.61 o 
   5   1 -12        1.82       -1.49      2.20 o 
   0   2 -12      301.77      315.25     14.47 o 
   1   2 -12      333.68      358.02     10.68 o 
   2   2 -12       97.16      104.11      4.68 o 
   3   2 -12       20.60       21.28      2.76 o 
   4   2 -12       46.17       49.31      3.89 o 
   5   2 -12       45.86       42.09      4.86 o 
   1   3 -12       50.03       56.85      3.96 o 
   2   3 -12       62.77       54.38      4.60 o 
   3   3 -12       55.04       57.52      3.81 o 
   2   0 -11      150.34      148.10      3.72 o 
   4   0 -11      140.28      137.89      3.69 o 
   6   0 -11       51.43       49.31      2.60 o 
   8   0 -11      162.42      163.39      5.33 o 
   0   1 -11       16.10       13.73      2.21 o 
   1   1 -11       23.74       29.60      1.85 o 
   2   1 -11       26.65       28.93      1.53 o 
   3   1 -11       69.95       73.35      1.98 o 
   4   1 -11       74.47       74.25      1.90 o 
   5   1 -11      452.89      446.19      5.18 o 
   6   1 -11      107.40      108.57      3.12 o 
   7   1 -11        4.23        4.54      2.06 o 
   8   1 -11       42.70       44.92      2.63 o 
   9   1 -11       35.12       32.76      2.22 o 
   1   2 -11       19.67       22.16      1.90 o 
   2   2 -11      210.42      204.22      3.74 o 
   3   2 -11       22.54       18.76      1.15 o 
   4   2 -11        2.63        0.88      1.01 o 
   5   2 -11      111.78      112.93      2.26 o 
   6   2 -11      133.33      128.26      3.51 o 
   7   2 -11       60.49       54.68      5.62 o 
   8   2 -11       24.44       22.39      3.00 o 
   9   2 -11      169.25      163.16     11.20 o 
   0   3 -11       77.79       86.85      3.84 o 
   1   3 -11       66.93       68.54      2.47 o 
   2   3 -11       36.97       35.70      2.12 o 
   3   3 -11      187.80      199.20      3.97 o 
   4   3 -11       93.61      104.47      3.06 o 
   5   3 -11      286.25      305.52      6.72 o 
   6   3 -11      188.71      170.48      6.36 o 
   7   3 -11      150.19      156.09      5.17 o 
   1   4 -11      118.29      116.04      4.29 o 
   2   4 -11      106.64      107.62      4.11 o 
   3   4 -11      248.11      249.84      6.19 o 
   4   4 -11       86.83       85.54      3.14 o 
   5   4 -11      156.82      154.55      4.09 o 
   6   4 -11        9.43        8.31      2.71 o 
   0   5 -11      212.44      187.06     10.49 o 
   1   5 -11      278.82      248.85      8.73 o 
   2   5 -11       78.10       71.52      4.47 o 
   3   5 -11      312.31      315.95     13.45 o 
   4   5 -11      202.19      196.73     10.19 o 
   0   0 -10     1218.20     1247.24     23.28 o 
   2   0 -10      434.34      425.43      8.77 o 
   4   0 -10     1299.74     1376.89     18.66 o 
   6   0 -10       47.49       51.52      3.61 o 
   8   0 -10      196.12      193.92      4.89 o 
  10   0 -10        1.82        2.62      2.26 o 
  12   0 -10      293.63      315.83     13.15 o 
   1   1 -10       76.81       73.20      2.04 o 
   2   1 -10        5.57        6.69      1.37 o 
   3   1 -10       73.05       76.91      2.16 o 
   4   1 -10       77.66       74.21      2.30 o 
   5   1 -10      239.53      247.80      3.78 o 
   6   1 -10       29.67       28.68      1.52 o 
   7   1 -10       29.20       32.19      1.77 o 
   8   1 -10      126.76      133.28      3.02 o 
   9   1 -10      101.41      101.75      2.59 o 
  10   1 -10      103.75      110.44      2.75 o 
  11   1 -10      178.18      184.55      4.11 o 
   0   2 -10      685.25      704.37     10.92 o 
   1   2 -10        8.74       11.16      1.34 o 
   2   2 -10      148.03      142.02      2.75 o 
   3   2 -10      200.67      201.36      3.22 o 
   4   2 -10        9.67       10.38      1.52 o 
   5   2 -10       19.45       18.70      1.20 o 
   6   2 -10       71.35       72.95      1.87 o 
   7   2 -10       46.05       49.09      2.22 o 
   8   2 -10       26.39       26.29      1.90 o 
   9   2 -10      216.88      213.87      4.75 o 
  10   2 -10       95.94       98.97      3.34 o 
  11   2 -10       72.98       72.26      2.98 o 
   1   3 -10      162.69      158.52      3.29 o 
   2   3 -10       78.29       83.40      2.41 o 
   3   3 -10       21.69       19.01      1.83 o 
   4   3 -10        0.18        0.24      0.87 o 
   5   3 -10       20.03       21.52      1.28 o 
   6   3 -10        9.39        8.50      1.17 o 
   7   3 -10       68.62       69.01      1.92 o 
   8   3 -10        2.96        3.69      1.20 o 
   9   3 -10       43.64       31.30      2.60 o 
  10   3 -10      205.61      205.72      6.10 o 
   0   4 -10      733.15      790.85     15.34 o 
   1   4 -10     1489.93     1560.74     16.77 o 
   2   4 -10      624.34      654.62      8.79 o 
   3   4 -10       28.93       30.40      2.27 o 
   4   4 -10       70.76       66.66      2.34 o 
   5   4 -10        9.58        9.65      1.36 o 
   6   4 -10       31.24       34.60      2.04 o 
   7   4 -10      124.16      128.33      3.46 o 
   8   4 -10       49.94       52.34      3.02 o 
   9   4 -10      147.70      142.36      5.05 o 
   1   5 -10      150.39      147.83      3.57 o 
   2   5 -10      708.42      699.10     10.29 o 
   3   5 -10      270.36      250.66      4.92 o 
   4   5 -10      172.61      157.22      3.67 o 
   5   5 -10       86.80       78.75      2.59 o 
   6   5 -10      219.56      215.92      5.75 o 
   7   5 -10      121.52      123.25      3.93 o 
   8   5 -10       52.50       44.09      5.51 o 
   0   6 -10      302.79      294.37      9.84 o 
   1   6 -10        1.13        1.00      2.16 o 
   2   6 -10       42.83       39.41      2.71 o 
   3   6 -10       85.39      102.69      5.03 o 
   4   6 -10       44.03       37.66      2.48 o 
   5   6 -10       22.61       27.16      3.02 o 
   2   0  -9      657.97      681.06     10.05 o 
   4   0  -9     1141.00     1157.58     16.15 o 
   6   0  -9      373.15      381.42      7.39 o 
   8   0  -9      158.78      160.29      6.20 o 
  10   0  -9     1122.68     1087.81     14.90 o 
  12   0  -9       87.57       93.80      4.25 o 
   0   1  -9        4.77        7.94      1.40 o 
   1   1  -9      313.68      318.53      4.21 o 
   2   1  -9      155.13      179.75      3.02 o 
   3   1  -9       89.44       92.52      2.16 o 
   4   1  -9      123.20      131.47      2.96 o 
   5   1  -9      119.10      126.01      2.68 o 
   6   1  -9      225.18      240.31      3.62 o 
   7   1  -9       96.62      100.98      2.27 o 
   8   1  -9       63.98       64.05      2.02 o 
   9   1  -9      405.14      404.07      5.40 o 
  10   1  -9      343.01      338.65      5.33 o 
  11   1  -9       36.08       40.31      2.37 o 
  12   1  -9       26.66       28.85      1.89 o 
  13   1  -9      112.00      110.64      2.94 o 
   1   2  -9      155.66      153.31      2.52 o 
   2   2  -9      219.49      225.02      3.21 o 
   3   2  -9      294.23      299.56      3.79 o 
   4   2  -9      119.96      119.76      2.33 o 
   5   2  -9       69.16       78.62      2.49 o 
   6   2  -9       77.66       80.50      1.99 o 
   7   2  -9       42.86       49.11      1.81 o 
   8   2  -9       95.47       94.29      2.44 o 
   9   2  -9      384.02      390.95      5.25 o 
  10   2  -9       14.70       12.41      1.31 o 
  11   2  -9      622.07      619.93      8.22 o 
  12   2  -9      326.08      333.72     10.07 o 
  13   2  -9       89.54       94.71      4.90 o 
   0   3  -9     1368.76     1364.57     17.22 o 
   1   3  -9      122.42      121.74      2.50 o 
   2   3  -9      632.94      639.67      6.52 o 
   3   3  -9      580.69      598.63      7.16 o 
   4   3  -9       40.25       41.60      1.91 o 
   5   3  -9       77.77       80.24      2.38 o 
   6   3  -9       26.49       29.55      1.79 o 
   7   3  -9       62.49       65.63      2.13 o 
   8   3  -9       99.00       99.81      2.84 o 
   9   3  -9      308.30      306.51      4.99 o 
  10   3  -9       33.17       34.45      1.85 o 
  11   3  -9       53.97       58.61      2.03 o 
  12   3  -9       73.68       69.90      3.11 o 
   1   4  -9      513.38      521.00      7.13 o 
   2   4  -9      227.12      226.11      4.27 o 
   3   4  -9       89.07       92.41      3.06 o 
   4   4  -9      156.03      156.45      3.88 o 
   5   4  -9      211.62      234.10      4.74 o 
   6   4  -9      104.91      105.92      3.33 o 
   7   4  -9       17.39       18.97      1.92 o 
   8   4  -9      102.33       98.31      2.86 o 
   9   4  -9       17.99       20.43      2.14 o 
  10   4  -9      330.64      335.95      6.88 o 
  11   4  -9       48.74       41.82      4.90 o 
   0   5  -9       91.96       90.12      4.32 o 
   1   5  -9      113.81      112.18      3.73 o 
   2   5  -9      265.76      273.63      5.43 o 
   3   5  -9       20.63       25.12      2.25 o 
   4   5  -9      146.42      142.90      3.85 o 
   5   5  -9       46.46       46.20      2.43 o 
   6   5  -9       19.84       16.03      2.05 o 
   7   5  -9      237.02      238.16      5.02 o 
   8   5  -9      469.60      452.93      7.91 o 
   9   5  -9       35.14       40.20      2.19 o 
  10   5  -9        6.41        7.01      2.83 o 
   1   6  -9       52.57       62.47      4.01 o 
   2   6  -9      156.94      163.25      7.23 o 
   3   6  -9      137.86      136.50      5.35 o 
   4   6  -9       98.15      103.77      3.98 o 
   5   6  -9        5.96        6.49      2.80 o 
   6   6  -9       39.88       40.52      3.11 o 
   7   6  -9       20.76       21.40      2.55 o 
   8   6  -9       50.76       44.41      2.87 o 
   0   7  -9      153.56      157.42     10.90 o 
   1   7  -9       52.33       45.26      6.71 o 
   2   7  -9       82.29       70.51      7.44 o 
   3   7  -9       11.63       12.86      5.13 o 
   4   7  -9       83.46       81.20      5.14 o 
   5   7  -9       57.89       49.57      5.29 o 
   0   0  -8      986.87      998.52     22.20 o 
   2   0  -8      403.59      408.61      6.75 o 
   4   0  -8      584.72      585.24      8.53 o 
   6   0  -8      567.22      580.80      8.52 o 
   8   0  -8      272.79      260.11      5.04 o 
  10   0  -8     1993.23     2005.83     27.41 o 
  12   0  -8      748.67      765.40     14.38 o 
  14   0  -8      222.53      233.66      5.35 o 
   1   1  -8      257.65      260.29      4.22 o 
   2   1  -8      215.33      230.20      3.73 o 
   3   1  -8       21.40       21.37      1.43 o 
   4   1  -8      204.39      207.84      3.25 o 
   5   1  -8      107.84      118.87      2.48 o 
   6   1  -8       55.56       62.19      1.90 o 
   7   1  -8      542.70      534.56      5.87 o 
   8   1  -8      210.67      213.59      3.67 o 
   9   1  -8      100.62      109.88      2.78 o 
  10   1  -8       53.03       59.29      2.16 o 
  11   1  -8      457.98      471.73      6.17 o 
  12   1  -8       56.60       59.19      2.13 o 
  13   1  -8      395.64      406.03      5.85 o 
  14   1  -8       24.00       20.74      1.62 o 
  15   1  -8       41.53       41.83      3.54 o 
   0   2  -8      323.98      327.53      5.55 o 
   1   2  -8       26.39       27.15      1.43 o 
   2   2  -8      285.77      291.83      3.55 o 
   3   2  -8      142.96      148.91      2.67 o 
   4   2  -8       15.29       21.87      1.44 o 
   5   2  -8      202.38      203.93      3.04 o 
   6   2  -8      182.70      175.14      3.35 o 
   7   2  -8      136.08      143.06      2.75 o 
   8   2  -8      102.36      106.22      2.28 o 
   9   2  -8      506.52      502.57      5.97 o 
  10   2  -8      182.32      181.11      3.06 o 
  11   2  -8      468.76      497.47      6.06 o 
  12   2  -8      355.74      355.91      5.04 o 
  13   2  -8      184.36      184.00      4.00 o 
  14   2  -8       37.96       38.89      2.42 o 
   1   3  -8      292.78      296.44      3.84 o 
   2   3  -8      271.60      274.45      3.84 o 
   3   3  -8      254.29      263.35      3.87 o 
   4   3  -8      255.96      262.34      4.37 o 
   5   3  -8      574.12      581.49      6.99 o 
   6   3  -8      101.91       99.55      2.35 o 
   7   3  -8      127.49      129.16      3.01 o 
   8   3  -8      150.62      161.71      3.31 o 
   9   3  -8       74.41       76.64      2.43 o 
  10   3  -8      138.55      135.66      3.06 o 
  11   3  -8       24.42       24.60      1.69 o 
  12   3  -8        7.62        5.80      1.51 o 
  13   3  -8       13.04       15.44      2.05 o 
  14   3  -8       36.43       35.36      5.24 o 
   0   4  -8      613.68      588.51     12.53 o 
   1   4  -8     1015.93     1020.67     13.39 o 
   2   4  -8      348.70      344.56      6.49 o 
   3   4  -8       43.22       44.44      2.47 o 
   4   4  -8      395.52      412.10      6.96 o 
   5   4  -8      139.65      136.53      3.60 o 
   6   4  -8       86.90       88.33      2.98 o 
   7   4  -8       15.31       16.16      1.96 o 
   8   4  -8      446.78      434.08      6.58 o 
   9   4  -8      141.29      133.43      3.41 o 
  10   4  -8      271.17      271.61      4.89 o 
  11   4  -8       68.37       67.01      2.23 o 
  12   4  -8       52.91       54.58      2.44 o 
  13   4  -8       32.80       37.22      2.75 o 
   1   5  -8      166.14      168.57      4.28 o 
   2   5  -8      411.25      393.50      7.23 o 
   3   5  -8      567.54      575.97      9.46 o 
   4   5  -8      380.95      361.94      7.34 o 
   5   5  -8       68.78       67.77      3.04 o 
   6   5  -8       76.89       74.70      3.06 o 
   7   5  -8      140.59      141.68      5.16 o 
   8   5  -8       28.66       26.66      2.51 o 
   9   5  -8       35.17       37.19      4.46 o 
  10   5  -8      128.62      131.75      5.59 o 
  11   5  -8       25.92       24.20      2.43 o 
  12   5  -8       27.97       20.74      4.63 o 
   0   6  -8      789.09      765.90     63.48 o 
   1   6  -8      268.17      272.42      5.65 o 
   2   6  -8      152.28      152.64      4.43 o 
   3   6  -8       30.67       29.12      2.51 o 
   4   6  -8       47.77       48.98      3.25 o 
   5   6  -8       10.87        8.10      2.62 o 
   6   6  -8      128.57      115.30      6.66 o 
   7   6  -8       50.75       48.18      3.78 o 
   8   6  -8        8.69        5.48      2.67 o 
   9   6  -8      140.46      133.32     12.56 o 
  10   6  -8       67.93       65.01      4.07 o 
   1   7  -8       51.33       56.20      4.20 o 
   2   7  -8       85.66       93.37      4.79 o 
   3   7  -8       61.75       60.36      4.06 o 
   4   7  -8      153.97      152.03      6.03 o 
   5   7  -8       76.13       71.74      6.62 o 
   6   7  -8       23.11       16.62      3.27 o 
   7   7  -8      123.67      101.89      4.30 o 
   8   7  -8      246.39      219.31     11.66 o 
   1   8  -8      198.51      198.87     10.05 o 
   3   8  -8       98.43       99.83      7.06 o 
   2   0  -7     1836.14     1806.55     32.96 o 
   4   0  -7      678.93      696.76     12.22 o 
   6   0  -7     1161.58     1160.13     18.45 o 
   8   0  -7       18.28       19.10      2.26 o 
  10   0  -7     1536.42     1577.15     22.59 o 
  12   0  -7     1469.00     1518.43     23.72 o 
  14   0  -7       84.81       84.45      3.11 o 
  16   0  -7       31.18       33.48      3.62 o 
   0   1  -7      334.33      322.67      8.38 o 
   1   1  -7      458.36      441.34      7.32 o 
   2   1  -7      443.00      450.31      6.39 o 
   3   1  -7      473.57      490.05      6.42 o 
   4   1  -7      583.19      627.00      8.30 o 
   5   1  -7     1006.97     1038.77     11.94 o 
   6   1  -7      737.26      738.62      8.00 o 
   7   1  -7       85.22       86.07      1.99 o 
   8   1  -7      455.75      455.74      5.33 o 
   9   1  -7       10.16       12.55      1.45 o 
  10   1  -7      269.41      277.37      4.07 o 
  11   1  -7       23.62       22.72      1.57 o 
  12   1  -7      294.23      304.48      4.70 o 
  13   1  -7      173.77      168.58      3.77 o 
  14   1  -7        4.86        3.55      1.52 o 
  15   1  -7      145.62      143.51      2.86 o 
  16   1  -7       60.29       62.55      2.88 o 
   1   2  -7      253.17      248.94      3.77 o 
   2   2  -7      168.81      164.38      2.98 o 
   3   2  -7       11.74       13.43      1.32 o 
   4   2  -7     1236.51     1265.79     14.09 o 
   5   2  -7       96.16      103.02      2.76 o 
   6   2  -7        3.66        2.99      1.19 o 
   7   2  -7       83.89       83.66      2.24 o 
   8   2  -7      126.78      127.83      2.57 o 
   9   2  -7      141.45      148.15      2.88 o 
  10   2  -7      326.20      326.49      4.58 o 
  11   2  -7      257.42      254.96      4.08 o 
  12   2  -7      296.13      296.22      4.18 o 
  13   2  -7      168.63      175.28      3.26 o 
  14   2  -7      250.48      255.81      4.84 o 
  15   2  -7       19.62       20.93      1.62 o 
   0   3  -7      784.57      809.00     11.74 o 
   1   3  -7      536.72      539.62      7.18 o 
   2   3  -7       76.55       77.85      2.41 o 
   3   3  -7       34.48       41.37      1.88 o 
   4   3  -7       52.53       54.02      1.88 o 
   5   3  -7        6.82        8.49      1.03 o 
   6   3  -7       37.26       40.96      1.39 o 
   7   3  -7      509.06      516.82      5.78 o 
   8   3  -7      203.64      202.88      3.06 o 
   9   3  -7      136.73      137.03      2.62 o 
  10   3  -7       21.82       23.47      1.70 o 
  11   3  -7      350.19      359.37      5.03 o 
  12   3  -7      455.36      456.57      5.56 o 
  13   3  -7      147.77      148.51      3.00 o 
  14   3  -7       11.29       13.74      1.63 o 
  15   3  -7        4.61        0.47      3.57 o 
   1   4  -7      782.76      728.13     10.50 o 
   2   4  -7      232.82      236.93      5.22 o 
   3   4  -7      783.18      766.53     10.92 o 
   4   4  -7      371.96      358.44      4.70 o 
   5   4  -7       80.28       93.19      2.47 o 
   6   4  -7      181.08      178.37      3.46 o 
   7   4  -7       27.10       28.79      2.03 o 
   8   4  -7       35.37       37.90      2.32 o 
   9   4  -7       28.47       28.59      1.92 o 
  10   4  -7       29.73       28.11      1.86 o 
  11   4  -7       68.64       66.16      2.41 o 
  12   4  -7      170.57      155.11      3.79 o 
  13   4  -7      248.53      250.64      5.18 o 
  14   4  -7       20.25       22.47      2.90 o 
   0   5  -7     2292.66     2264.07     43.63 o 
   1   5  -7     1356.85     1285.89     14.47 o 
   2   5  -7      804.92      777.72      9.55 o 
   3   5  -7       87.92       88.13      2.94 o 
   4   5  -7      128.20      123.52      3.41 o 
   5   5  -7       53.82       49.31      2.57 o 
   6   5  -7      260.82      239.96      4.68 o 
   7   5  -7       63.62       58.86      2.28 o 
   8   5  -7      214.02      210.18      4.47 o 
   9   5  -7      277.43      266.62      5.84 o 
  10   5  -7      206.04      203.90      4.60 o 
  11   5  -7       88.66       90.75      4.23 o 
  12   5  -7       49.02       52.41      3.86 o 
  13   5  -7       22.37       22.75      2.41 o 
   1   6  -7       17.78       17.39      1.81 o 
   2   6  -7       50.39       52.27      2.47 o 
   3   6  -7      290.33      273.33      5.30 o 
   4   6  -7       60.01       54.82      2.64 o 
   5   6  -7      222.66      206.01      4.95 o 
   6   6  -7      207.43      185.93      5.07 o 
   7   6  -7        9.47        9.00      2.27 o 
   8   6  -7      116.52      100.64      3.78 o 
   9   6  -7       24.76       23.57      3.37 o 
  10   6  -7        0.62       -0.55      2.93 o 
  11   6  -7       10.68        7.73      3.00 o 
  12   6  -7      106.84      111.75      7.73 o 
   0   7  -7       69.66       72.80      4.85 o 
   1   7  -7      516.67      516.79     11.61 o 
   2   7  -7       84.62       80.78      3.37 o 
   3   7  -7      287.34      285.45      6.05 o 
   4   7  -7      253.97      248.07      5.51 o 
   5   7  -7      318.32      294.71      9.94 o 
   6   7  -7       20.76       22.56      2.32 o 
   7   7  -7      222.84      207.55      5.56 o 
   8   7  -7       11.16       10.24      2.23 o 
   9   7  -7       45.29       36.09      5.27 o 
   1   8  -7      129.40      136.10      3.85 o 
   2   8  -7        2.74        2.67      1.92 o 
   3   8  -7      144.40      146.79      4.47 o 
   4   8  -7      220.45      227.39      5.00 o 
   5   8  -7       31.41       35.11      2.39 o 
   6   8  -7       11.72       14.25      2.46 o 
   7   8  -7       99.87       99.46      3.84 o 
   0   9  -7       60.13       61.72      5.33 o 
   1   9  -7      155.46      158.68      8.29 o 
   2   9  -7        9.02        7.99      2.97 o 
   0   0  -6      898.13      871.95     29.97 o 
   2   0  -6     2388.97     2454.50     44.01 o 
   4   0  -6      476.31      461.07     12.23 o 
   6   0  -6      875.17      881.97     16.27 o 
   8   0  -6       76.46       81.43      4.56 o 
  10   0  -6     1490.28     1498.87     19.90 o 
  12   0  -6      467.56      469.48      8.71 o 
  14   0  -6      165.63      170.49      6.13 o 
  16   0  -6       56.23       54.80      2.43 o 
   1   1  -6      172.39      170.91      3.32 o 
   2   1  -6      251.17      274.03      8.62 o 
   3   1  -6      829.64      840.54     10.58 o 
   4   1  -6      916.21      937.86     17.99 o 
   5   1  -6      240.13      260.28      5.63 o 
   6   1  -6      106.15      106.13      2.88 o 
   7   1  -6     1271.55     1267.33     16.01 o 
   8   1  -6      137.67      137.87      3.83 o 
   9   1  -6      333.95      334.19      4.89 o 
  10   1  -6      351.29      363.06      5.03 o 
  11   1  -6      750.79      753.31      7.74 o 
  12   1  -6      485.18      464.55      5.43 o 
  13   1  -6       81.57       84.04      2.26 o 
  14   1  -6       98.58      105.42      3.01 o 
  15   1  -6      102.86       99.00      2.80 o 
  16   1  -6       76.94       88.05      2.81 o 
  17   1  -6        6.94        2.56      2.01 o 
   0   2  -6     6262.43     6459.38    107.12 o 
   1   2  -6     3734.10     3791.42     41.61 o 
   2   2  -6     2130.21     2192.54     32.37 o 
   3   2  -6      620.04      649.02     14.30 o 
   4   2  -6      264.44      283.93      6.31 o 
   5   2  -6     1512.27     1524.32     16.15 o 
   6   2  -6      680.27      689.16      8.54 o 
   7   2  -6      301.78      307.09      5.16 o 
   8   2  -6      126.67      125.89      3.46 o 
   9   2  -6      127.78      122.97      3.04 o 
  10   2  -6       34.89       37.87      2.08 o 
  11   2  -6      257.82      249.47      4.50 o 
  12   2  -6       37.09       39.99      1.91 o 
  13   2  -6      124.09      123.56      2.79 o 
  14   2  -6       98.55      104.23      2.59 o 
  15   2  -6       75.06       77.61      2.41 o 
  16   2  -6       21.24       21.04      1.72 o 
   1   3  -6       32.26       34.52      3.80 o 
   2   3  -6     1090.23     1052.73     24.18 o 
   3   3  -6      188.67      191.27      3.99 o 
   4   3  -6      820.83      847.60     13.50 o 
   5   3  -6     1564.23     1552.52     17.10 o 
   6   3  -6      116.54      110.63      2.67 o 
   7   3  -6      163.08      156.44      3.08 o 
   8   3  -6       93.47       91.10      2.34 o 
   9   3  -6      198.10      221.15      3.85 o 
  10   3  -6      421.51      399.31      5.39 o 
  11   3  -6      523.81      535.75      6.91 o 
  12   3  -6       91.73      100.59      2.76 o 
  13   3  -6      371.58      382.89      5.76 o 
  14   3  -6        2.88        1.83      1.52 o 
  15   3  -6       49.83       56.59      2.01 o 
  16   3  -6      154.03      159.46      8.77 o 
   0   4  -6     1128.53     1016.16     64.52 o 
   1   4  -6      286.37      256.09      8.96 o 
   2   4  -6      173.39      158.71      6.99 o 
   3   4  -6      103.26      109.10      6.00 o 
   4   4  -6       92.19       98.83      3.28 o 
   5   4  -6      182.58      168.93      4.36 o 
   6   4  -6      540.65      556.06      8.71 o 
   7   4  -6      625.10      628.49      9.22 o 
   8   4  -6       55.85       57.90      1.67 o 
   9   4  -6      267.25      268.77      3.88 o 
  10   4  -6       48.21       49.23      1.82 o 
  11   4  -6       65.35       69.26      2.12 o 
  12   4  -6      142.71      142.55      2.93 o 
  13   4  -6       33.76       36.61      1.82 o 
  14   4  -6       95.99       90.68      3.73 o 
  15   4  -6        4.51        6.38      2.75 o 
   1   5  -6      124.12      123.70      4.76 o 
   2   5  -6        0.35        1.59      2.03 o 
   3   5  -6      421.84      396.55      9.16 o 
   4   5  -6      306.93      293.73      7.10 o 
   5   5  -6        5.72        7.56      1.33 o 
   6   5  -6       85.07       84.49      2.50 o 
   7   5  -6      106.79      107.04      3.05 o 
   8   5  -6       23.96       30.32      2.00 o 
   9   5  -6       35.37       37.21      2.36 o 
  10   5  -6      254.19      233.45      4.87 o 
  11   5  -6       46.11       39.94      3.49 o 
  12   5  -6      201.81      204.32      4.92 o 
  13   5  -6      119.17      117.72      5.13 o 
  14   5  -6      233.60      221.14      7.11 o 
   0   6  -6      379.85      377.56     10.28 o 
   1   6  -6        0.99        0.50      1.81 o 
   2   6  -6       67.54       70.55      2.88 o 
   3   6  -6      369.18      380.19      9.41 o 
   4   6  -6       34.55       35.10      2.61 o 
   5   6  -6      141.21      148.47      5.12 o 
   6   6  -6       21.80       26.06      2.40 o 
   7   6  -6      187.44      170.13      6.24 o 
   8   6  -6      672.94      632.58      8.87 o 
   9   6  -6      136.86      125.20      3.44 o 
  10   6  -6       99.52       96.62      3.56 o 
  11   6  -6       66.91       64.76      3.48 o 
  12   6  -6       15.94       16.45      2.01 o 
  13   6  -6      415.72      397.91     11.24 o 
   1   7  -6       48.59       44.18      3.00 o 
   2   7  -6     1206.19     1173.44     33.38 o 
   3   7  -6       89.40       88.09      3.62 o 
   4   7  -6      197.79      201.40      7.29 o 
   5   7  -6      128.72      116.26      4.17 o 
   6   7  -6       41.64       41.51      3.15 o 
   7   7  -6      310.76      292.52      6.69 o 
   8   7  -6      178.20      195.85      5.16 o 
   9   7  -6      215.23      218.72      5.22 o 
  10   7  -6      305.02      300.17      8.53 o 
  11   7  -6       16.63       14.27      2.73 o 
   0   8  -6      242.15      232.47      7.13 o 
   1   8  -6      117.20      119.93      3.62 o 
   2   8  -6       27.55       30.90      2.54 o 
   3   8  -6      155.73      151.68      4.36 o 
   4   8  -6       72.89       77.07      3.43 o 
   5   8  -6      144.67      143.47      5.43 o 
   6   8  -6       82.19       96.73      6.00 o 
   7   8  -6      339.14      352.82      7.06 o 
   8   8  -6      280.81      290.03      5.96 o 
   9   8  -6      372.56      351.75     13.12 o 
   1   9  -6       65.30       67.12      3.77 o 
   2   9  -6      174.55      181.27      5.39 o 
   3   9  -6       39.17       33.47      2.50 o 
   4   9  -6       42.01       50.36      2.66 o 
   5   9  -6       60.55       62.91      5.10 o 
   6   9  -6      240.67      244.98      7.83 o 
   2   0  -5     1611.65     1591.04     35.46 o 
   4   0  -5      301.56      303.68      8.66 o 
   6   0  -5     1210.10     1132.65     28.77 o 
   8   0  -5     1587.23     1554.95     28.63 o 
  10   0  -5     1237.45     1184.41     25.02 o 
  12   0  -5      534.53      529.41      8.71 o 
  14   0  -5      691.65      695.00     11.63 o 
  16   0  -5      110.97      110.20      3.99 o 
   0   1  -5     2151.55     2110.25     36.85 o 
   1   1  -5      211.81      198.59      3.83 o 
   2   1  -5      547.32      552.06      8.51 o 
   3   1  -5       86.77       89.48      2.42 o 
   4   1  -5      880.63      938.78     14.98 o 
   5   1  -5      641.21      636.25     11.06 o 
   6   1  -5      432.51      430.03      9.68 o 
   7   1  -5      611.35      600.97     11.11 o 
   8   1  -5      580.19      605.56      9.33 o 
   9   1  -5      255.89      271.49      6.55 o 
  10   1  -5      297.10      286.61      5.24 o 
  11   1  -5      733.62      723.87      8.53 o 
  12   1  -5      976.03      974.00     10.33 o 
  13   1  -5       72.08       74.46      2.59 o 
  14   1  -5      364.54      370.20      5.62 o 
  15   1  -5       83.02       85.86      2.29 o 
  16   1  -5       59.36       64.53      2.30 o 
  17   1  -5       46.67       48.11      2.34 o 
   1   2  -5     1296.69     1285.62     14.86 o 
   2   2  -5     1946.72     1975.69     23.95 o 
   3   2  -5      916.12      965.18     16.69 o 
   4   2  -5      363.24      385.88      6.22 o 
   5   2  -5      112.20      115.64      4.90 o 
   6   2  -5      923.60      928.52     17.27 o 
   7   2  -5      165.21      146.59      3.90 o 
   8   2  -5       22.79       31.07      2.50 o 
   9   2  -5      102.81      103.15      3.71 o 
  10   2  -5      178.46      185.16      4.40 o 
  11   2  -5      695.18      679.85      7.98 o 
  12   2  -5      214.37      209.07      3.75 o 
  13   2  -5      278.87      279.16      4.35 o 
  14   2  -5        0.35        1.33      1.34 o 
  15   2  -5       43.63       44.26      1.83 o 
  16   2  -5       89.92      102.94      2.69 o 
  17   2  -5       99.39       96.41      3.01 o 
   1   3  -5      821.49      887.12     19.92 o 
   2   3  -5      810.54      811.00     27.59 o 
   3   3  -5      264.71      259.48      7.24 o 
   4   3  -5      310.46      364.36      7.10 o 
   5   3  -5       63.15       61.96      2.58 o 
   6   3  -5      235.97      245.46      4.16 o 
   7   3  -5      418.07      425.74      7.02 o 
   8   3  -5       34.69       39.26      2.10 o 
   9   3  -5       73.18       69.28      2.63 o 
  10   3  -5       30.00       31.58      1.87 o 
  11   3  -5     1107.77     1078.83     12.24 o 
  12   3  -5     1149.04     1143.61     12.74 o 
  13   3  -5      310.40      299.80      4.24 o 
  14   3  -5      182.65      175.19      3.48 o 
  15   3  -5      121.59      120.83      2.93 o 
  16   3  -5       73.79       68.14      3.31 o 
   2   4  -5      175.37      161.84     12.51 o 
   3   4  -5      409.54      425.88     22.24 o 
   4   4  -5       46.26       46.19      3.44 o 
   5   4  -5      249.49      248.13     15.08 o 
   6   4  -5       61.66       59.03      2.12 o 
   7   4  -5       75.15       81.63      2.31 o 
   8   4  -5      213.20      208.64      3.57 o 
   9   4  -5      340.77      324.44      4.14 o 
  10   4  -5      242.16      240.43      3.83 o 
  11   4  -5       22.32       24.45      1.61 o 
  12   4  -5      296.56      282.23      4.32 o 
  13   4  -5      258.67      243.86      4.19 o 
  14   4  -5       87.19       80.33      2.48 o 
  15   4  -5      254.32      255.92      5.30 o 
  16   4  -5       13.82       20.60      2.45 o 
   0   5  -5       92.12       87.50      9.78 o 
   1   5  -5      475.94      447.15     16.49 o 
   2   5  -5       16.23       23.93      4.24 o 
   3   5  -5      134.42      149.63     11.89 o 
   4   5  -5      183.63      180.88      6.02 o 
   5   5  -5        3.28        3.74      1.87 o 
   6   5  -5      447.47      396.94      7.50 o 
   7   5  -5      364.29      355.52      5.77 o 
   8   5  -5       78.08       89.15      2.81 o 
   9   5  -5      234.61      208.85      3.42 o 
  10   5  -5      322.38      274.17      4.34 o 
  11   5  -5      122.95      114.93      2.97 o 
  12   5  -5       89.82       84.97      3.00 o 
  13   5  -5       16.59       18.36      2.29 o 
  14   5  -5      319.68      324.21      7.15 o 
  15   5  -5       66.26       64.55      5.92 o 
   1   6  -5      516.07      504.32      9.50 o 
   2   6  -5     1685.26     1626.66     22.47 o 
   3   6  -5      620.21      620.93     12.81 o 
   4   6  -5       91.32       92.81      3.60 o 
   5   6  -5      241.58      241.48      4.96 o 
   6   6  -5       21.84       22.67      1.90 o 
   7   6  -5      717.90      690.04     10.48 o 
   8   6  -5       49.94       58.06      2.64 o 
   9   6  -5      211.56      207.28      4.64 o 
  10   6  -5      543.81      513.93      8.85 o 
  11   6  -5      127.78      127.85      3.82 o 
  12   6  -5       56.78       53.94      2.80 o 
  13   6  -5      228.14      233.57      5.66 o 
  14   6  -5       11.19        7.11      2.11 o 
   0   7  -5      990.01     1042.58     22.26 o 
   1   7  -5       28.29       29.65      2.60 o 
   2   7  -5      915.69      928.12     15.92 o 
   3   7  -5      205.32      200.61      5.64 o 
   4   7  -5       43.80       48.54      3.13 o 
   5   7  -5      107.92      120.31      4.40 o 
   6   7  -5        4.70        8.89      2.17 o 
   7   7  -5      286.04      282.85      6.79 o 
   8   7  -5       83.58       80.25      3.73 o 
   9   7  -5       33.36       32.56      2.98 o 
  10   7  -5        7.05        5.26      1.77 o 
  11   7  -5      132.87      133.09      3.79 o 
  12   7  -5       19.31       17.92      1.71 o 
   1   8  -5      887.67      902.76     15.45 o 
   2   8  -5       23.07       24.85      2.65 o 
   3   8  -5      133.13      139.32      5.33 o 
   4   8  -5      124.39      128.70      4.51 o 
   5   8  -5      178.04      175.98      5.15 o 
   6   8  -5       26.12       27.10      2.66 o 
   7   8  -5      216.97      215.30      6.60 o 
   8   8  -5      282.67      299.79      6.57 o 
   9   8  -5      140.61      154.98      4.59 o 
  10   8  -5      364.06      350.79      9.38 o 
  11   8  -5       17.07       11.48      3.63 o 
   0   9  -5        3.60        2.83      2.84 o 
   1   9  -5       32.88       33.34      2.77 o 
   2   9  -5       75.15       70.65      3.24 o 
   3   9  -5      121.52      124.25      4.23 o 
   4   9  -5       72.46       76.48      3.27 o 
   5   9  -5       61.32       61.29      3.11 o 
   6   9  -5       15.40       19.52      2.33 o 
   7   9  -5       46.58       44.03      2.57 o 
   8   9  -5      135.63      146.87      4.87 o 
   1  10  -5       22.36       22.06      3.45 o 
   2  10  -5      127.46      131.24      5.98 o 
   3  10  -5      424.85      413.61     11.96 o 
   4  10  -5      116.64      112.01      5.40 o 
   0   0  -4     7071.99     7001.96    205.84 o 
   2   0  -4     6616.09     6274.02    202.85 o 
   4   0  -4     1584.82     1512.96     33.69 o 
   6   0  -4      168.18      176.55      8.29 o 
   8   0  -4     1186.22     1169.04     36.21 o 
  10   0  -4      670.05      646.11     23.08 o 
  12   0  -4      115.15      115.96      4.34 o 
  14   0  -4      125.25      125.42      4.47 o 
  16   0  -4      785.45      747.70     11.70 o 
  18   0  -4      599.65      612.36     13.28 o 
   1   1  -4      128.90      135.42      2.75 o 
   2   1  -4     1120.54     1113.02     16.88 o 
   3   1  -4      235.80      242.56      4.60 o 
   4   1  -4      525.02      499.30      8.24 o 
   5   1  -4      222.64      220.90      9.71 o 
   7   1  -4      813.88      794.55     18.62 o 
   8   1  -4      530.23      515.93     13.50 o 
   9   1  -4      496.47      492.60     13.42 o 
  10   1  -4      179.42      186.92      7.36 o 
  11   1  -4     1759.62     1671.75     26.40 o 
  12   1  -4      598.18      586.05      6.93 o 
  13   1  -4      342.78      359.21      5.48 o 
  14   1  -4      143.83      139.73      3.30 o 
  15   1  -4       56.68       56.57      2.40 o 
  16   1  -4      181.46      175.50      4.78 o 
  17   1  -4      152.58      152.11      3.93 o 
  18   1  -4       58.85       57.80      2.66 o 
   0   2  -4     3716.01     3621.03    177.85 o 
   1   2  -4     1778.32     1736.97     24.70 o 
   2   2  -4      273.12      262.81      4.22 o 
   3   2  -4     4314.92     4297.57     55.63 o 
   4   2  -4      943.11      994.77     17.00 o 
   5   2  -4     1218.41     1259.00     23.25 o 
   6   2  -4     2197.69     2326.81     48.63 o 
   7   2  -4     1359.25     1373.34     26.22 o 
   8   2  -4      662.94      676.71     13.28 o 
   9   2  -4      465.91      455.00      8.73 o 
  10   2  -4      205.56      209.20      5.60 o 
  11   2  -4      307.66      316.19      5.70 o 
  12   2  -4       13.99       13.49      1.58 o 
  13   2  -4       14.98       13.30      1.62 o 
  14   2  -4       82.83       86.27      2.59 o 
  15   2  -4       59.96       53.14      2.19 o 
  16   2  -4      108.68      114.13      3.20 o 
  17   2  -4      190.91      196.04      4.94 o 
  18   2  -4        4.43        8.86      3.10 o 
   2   3  -4      738.10      728.36     21.94 o 
   3   3  -4     2180.65     2286.76     65.23 o 
   4   3  -4       92.95       88.71      2.96 o 
   5   3  -4      426.72      443.32     11.25 o 
   6   3  -4      144.27      161.26      5.28 o 
   7   3  -4      334.97      340.49      7.15 o 
   8   3  -4      522.25      530.77      9.63 o 
   9   3  -4       74.57       84.13      3.42 o 
  10   3  -4      380.34      351.44      6.62 o 
  11   3  -4      204.49      201.59      3.44 o 
  12   3  -4      187.43      182.41      3.57 o 
  13   3  -4       94.10       97.26      2.63 o 
  14   3  -4      456.07      437.31      7.44 o 
  15   3  -4       27.29       29.81      1.51 o 
  16   3  -4      248.57      249.67      4.54 o 
  17   3  -4      243.38      259.94      5.56 o 
   2   4  -4       38.37       33.83      2.58 o 
   3   4  -4       54.71       59.40      2.77 o 
   4   4  -4      134.81      149.83      6.74 o 
   5   4  -4       70.47       67.95      2.55 o 
   6   4  -4      346.14      332.36      5.09 o 
   7   4  -4      184.03      184.19      3.77 o 
   8   4  -4      323.54      319.90      5.14 o 
   9   4  -4      665.72      645.55      9.55 o 
  10   4  -4      571.68      567.44      6.62 o 
  11   4  -4      285.78      276.42      4.45 o 
  12   4  -4      297.85      310.82      4.95 o 
  13   4  -4      276.30      278.29      4.35 o 
  14   4  -4      101.74       95.56      2.58 o 
  15   4  -4        5.84        4.73      1.48 o 
  16   4  -4       42.08       50.19      2.56 o 
   1   5  -4      397.72      375.18     20.36 o 
   2   5  -4      166.51      151.82     11.63 o 
   3   5  -4       95.48       93.82      2.88 o 
   4   5  -4       46.95       47.01      2.18 o 
   5   5  -4      263.71      255.97      6.82 o 
   6   5  -4      138.57      143.51      3.70 o 
   7   5  -4      136.21      137.56      3.02 o 
   8   5  -4      244.09      234.81      3.63 o 
   9   5  -4       75.32       72.08      2.19 o 
  10   5  -4      111.67       99.71      2.67 o 
  11   5  -4      325.74      322.32      6.34 o 
  12   5  -4      364.07      382.81      6.05 o 
  13   5  -4       45.18       46.14      2.32 o 
  14   5  -4      292.23      309.74      5.28 o 
  15   5  -4       88.12       91.92      3.75 o 
  16   5  -4       47.96       53.72      5.48 o 
   0   6  -4      666.75      631.31     30.64 o 
   1   6  -4     1294.44     1218.88     24.15 o 
   2   6  -4     1043.53     1000.46     20.44 o 
   3   6  -4      265.53      269.67     10.00 o 
   4   6  -4      170.29      166.59      3.69 o 
   5   6  -4      110.32      110.60      3.03 o 
   6   6  -4      435.31      429.47      7.23 o 
   7   6  -4      407.03      403.41      8.66 o 
   8   6  -4      421.28      413.09      7.22 o 
   9   6  -4       11.54       11.26      2.00 o 
  10   6  -4      153.09      161.26      4.48 o 
  11   6  -4      501.50      470.77      8.41 o 
  12   6  -4      164.16      152.42      4.24 o 
  13   6  -4      130.69      129.91      4.07 o 
  14   6  -4        1.69       -1.18      2.69 o 
  15   6  -4      139.27      159.38      8.73 o 
   1   7  -4      116.59      115.37      3.68 o 
   2   7  -4      933.13      949.54     14.89 o 
   3   7  -4      273.81      261.07      6.02 o 
   4   7  -4      420.54      429.87      8.23 o 
   5   7  -4      217.79      193.46      4.26 o 
   6   7  -4      238.36      225.73      4.77 o 
   7   7  -4      106.07      104.97      3.38 o 
   8   7  -4      149.81      149.13      3.94 o 
   9   7  -4       33.70       30.82      2.27 o 
  10   7  -4      176.59      172.45      4.07 o 
  11   7  -4       74.96       80.56      3.00 o 
  12   7  -4       54.25       57.32      2.53 o 
  13   7  -4       85.44       81.74      5.57 o 
   0   8  -4      198.46      201.21      7.21 o 
   1   8  -4      250.43      242.09      6.17 o 
   2   8  -4       87.93       79.72      3.74 o 
   3   8  -4       19.94       19.30      2.54 o 
   4   8  -4      139.74      145.01      4.80 o 
   5   8  -4      811.40      784.51     13.62 o 
   6   8  -4       49.14       50.15      3.27 o 
   7   8  -4      153.27      162.38      4.99 o 
   8   8  -4      340.55      325.13      7.20 o 
   9   8  -4       49.07       50.46      3.05 o 
  10   8  -4       26.01       26.10      2.49 o 
  11   8  -4       49.12       63.28      3.59 o 
  12   8  -4      170.11      184.28      8.96 o 
   1   9  -4      294.94      309.88      6.96 o 
   2   9  -4      234.31      227.67      5.81 o 
   3   9  -4      146.13      149.03      4.69 o 
   4   9  -4       52.33       49.69      3.14 o 
   5   9  -4      242.41      242.10      6.64 o 
   6   9  -4       51.84       56.55      3.10 o 
   7   9  -4       46.51       51.17      2.98 o 
   8   9  -4       13.08       16.23      2.23 o 
   9   9  -4       25.75       37.71      3.10 o 
   0  10  -4       21.21       28.08      8.74 o 
   1  10  -4       27.99       36.37      2.62 o 
   2  10  -4      522.16      536.08      9.78 o 
   3  10  -4      371.38      351.23      8.01 o 
   4  10  -4      249.43      255.25      7.22 o 
   5  10  -4      157.90      151.10      5.34 o 
   6  10  -4        0.43       -4.48      4.48 o 
   2   0  -3     4531.66     4286.11     89.27 o 
   4   0  -3     4217.23     4016.56     85.11 o 
   6   0  -3     1019.49      978.46     29.56 o 
   8   0  -3     5188.73     4742.56    137.88 o 
  10   0  -3      176.11      156.85      9.04 o 
  12   0  -3      362.94      351.30     15.04 o 
  14   0  -3       19.34       18.80      2.40 o 
  16   0  -3      179.82      169.59      6.40 o 
  18   0  -3      180.71      153.93      7.08 o 
   0   1  -3    25910.58    24112.01    707.18 o 
   1   1  -3    28981.26    25872.57    397.61 o 
   2   1  -3     2682.42     2764.41     43.42 o 
   3   1  -3      536.67      556.27     12.16 o 
   4   1  -3     1617.77     1620.25     34.06 o 
   5   1  -3     1966.63     1911.28     56.15 o 
   8   1  -3      200.85      205.75      9.81 o 
   9   1  -3      120.97      128.02      4.69 o 
  10   1  -3       68.16       63.58      3.35 o 
  11   1  -3      276.86      276.77      7.04 o 
  12   1  -3      304.82      292.56      6.52 o 
  13   1  -3      217.41      222.92      4.20 o 
  14   1  -3       16.68       14.76      1.50 o 
  15   1  -3      214.75      227.00      3.82 o 
  16   1  -3       92.44       99.29      2.61 o 
  17   1  -3      295.62      302.55      5.68 o 
  18   1  -3       48.76       51.42      2.25 o 
   1   2  -3     2804.88     2874.56     45.28 o 
   2   2  -3       27.46       28.50      1.36 o 
   3   2  -3     1086.60     1119.11     13.08 o 
   4   2  -3     2782.30     2726.80     40.29 o 
   5   2  -3     1070.66     1047.82     17.13 o 
   6   2  -3     2237.10     2258.93     50.15 o 
   7   2  -3      304.90      330.74     26.28 o 
   8   2  -3       43.93       49.26      3.39 o 
   9   2  -3      146.91      131.51      5.21 o 
  10   2  -3      704.49      687.62     15.43 o 
  11   2  -3        2.40        3.65      1.95 o 
  12   2  -3      827.66      814.44      8.93 o 
  13   2  -3      402.37      401.42      5.27 o 
  14   2  -3      560.76      569.21      6.69 o 
  15   2  -3       34.91       31.53      1.91 o 
  16   2  -3       84.79       85.72      2.39 o 
  17   2  -3       69.83       67.34      2.83 o 
  18   2  -3       66.11       64.68      3.02 o 
   0   3  -3     1532.49     1529.47     29.20 o 
   1   3  -3      947.33     1005.17     22.24 o 
   2   3  -3        9.21        6.48      0.99 o 
   3   3  -3     2295.39     2402.40     37.10 o 
   4   3  -3     1684.38     1779.28     22.91 o 
   5   3  -3     1198.54     1274.20     17.92 o 
   6   3  -3      655.99      719.93     15.93 o 
   7   3  -3      243.88      255.17      6.38 o 
   8   3  -3      160.33      184.58      5.38 o 
   9   3  -3      262.71      261.88      6.32 o 
  10   3  -3      268.27      250.01      7.27 o 
  11   3  -3       26.69       19.53      1.98 o 
  12   3  -3      262.31      274.66      4.17 o 
  13   3  -3      848.43      830.41      8.74 o 
  14   3  -3      315.99      303.44      4.93 o 
  15   3  -3       78.34       83.04      2.57 o 
  16   3  -3       81.37       74.43      2.65 o 
  17   3  -3        3.52        6.28      1.92 o 
  18   3  -3       73.19       72.08      3.95 o 
   1   4  -3      326.16      334.99      6.35 o 
   2   4  -3       85.17       83.91      1.94 o 
   3   4  -3     3079.04     3096.29     39.90 o 
   4   4  -3      110.54       97.07      2.47 o 
   5   4  -3      372.24      389.33      7.33 o 
   6   4  -3      275.51      289.01      5.07 o 
   7   4  -3       78.92       88.89      2.68 o 
   8   4  -3      333.04      326.75      9.44 o 
   9   4  -3      227.18      215.19      5.85 o 
  10   4  -3      424.07      420.80      8.16 o 
  11   4  -3     1181.13     1176.46     13.69 o 
  12   4  -3     1161.55     1160.94     12.88 o 
  13   4  -3      547.48      514.15      7.15 o 
  14   4  -3      167.92      153.97      3.24 o 
  15   4  -3      444.80      453.41      6.69 o 
  16   4  -3       81.94       78.73      2.52 o 
  17   4  -3       19.65       18.51      1.77 o 
   0   5  -3       59.65       59.84      4.44 o 
   1   5  -3       98.77       95.26      2.62 o 
   2   5  -3      402.18      410.77      6.38 o 
   3   5  -3      106.82      113.95      2.69 o 
   4   5  -3     1517.24     1510.54     20.93 o 
   5   5  -3      386.77      391.11      5.64 o 
   6   5  -3      284.26      282.48      5.04 o 
   7   5  -3      586.62      581.37      8.32 o 
   8   5  -3      637.86      614.73      9.76 o 
   9   5  -3      437.16      436.55      6.48 o 
  10   5  -3      648.55      663.63      8.49 o 
  11   5  -3       70.88       75.40      3.54 o 
  12   5  -3       91.83       94.45      3.02 o 
  13   5  -3      520.53      530.61      7.49 o 
  14   5  -3      610.78      612.30      8.16 o 
  15   5  -3      115.61      109.12      3.66 o 
  16   5  -3      335.04      359.00      7.24 o 
   1   6  -3      221.97      224.69      8.05 o 
   2   6  -3      929.18      928.10     11.51 o 
   3   6  -3      675.18      673.05      8.80 o 
   4   6  -3      140.25      126.35      3.59 o 
   5   6  -3      143.63      161.58      5.17 o 
   6   6  -3       37.27       37.10      1.69 o 
   7   6  -3      784.09      804.50      9.97 o 
   8   6  -3      507.23      502.29      6.91 o 
   9   6  -3      335.27      332.08      5.18 o 
  10   6  -3      672.89      693.18     10.22 o 
  11   6  -3      657.19      622.77      9.48 o 
  12   6  -3      140.55      158.23      3.83 o 
  13   6  -3       25.64       30.01      1.93 o 
  14   6  -3      308.71      305.71      6.00 o 
  15   6  -3       18.02       13.78      1.41 o 
   0   7  -3      302.81      310.10     11.47 o 
   1   7  -3      180.78      173.17      5.18 o 
   2   7  -3      191.66      185.82      4.79 o 
   3   7  -3     1016.05      997.33     11.25 o 
   4   7  -3      186.68      188.02      4.16 o 
   5   7  -3      109.66      107.62      3.21 o 
   6   7  -3      247.74      252.26      4.87 o 
   7   7  -3      330.67      317.56      5.65 o 
   8   7  -3      996.11      984.07     13.80 o 
   9   7  -3      256.34      283.19      5.71 o 
  10   7  -3      994.21      942.89     13.41 o 
  11   7  -3      116.50      126.18      3.87 o 
  12   7  -3       89.65       93.51      3.21 o 
  13   7  -3       10.68       13.13      1.95 o 
  14   7  -3      283.95      293.29      7.56 o 
   1   8  -3      861.94      843.97     21.70 o 
   2   8  -3      661.71      674.08     12.83 o 
   3   8  -3      312.49      305.58      8.53 o 
   4   8  -3       76.56       73.97      3.92 o 
   5   8  -3      128.23      123.22      3.61 o 
   6   8  -3      112.39      104.84      3.62 o 
   7   8  -3       34.54       31.38      2.76 o 
   8   8  -3       21.41       16.19      2.06 o 
   9   8  -3      106.18      102.38      3.27 o 
  10   8  -3       90.59       86.04      4.60 o 
  11   8  -3      430.10      427.63      7.32 o 
  12   8  -3       38.73       46.18      2.67 o 
   0   9  -3       86.57       88.39     12.84 o 
   1   9  -3       40.28       51.13      3.75 o 
   2   9  -3       51.67       54.57      3.71 o 
   3   9  -3      136.09      144.45      4.99 o 
   4   9  -3      265.97      260.13      6.49 o 
   5   9  -3      236.55      230.31      6.63 o 
   6   9  -3       86.34       88.00      4.19 o 
   7   9  -3       95.54       91.28      4.24 o 
   8   9  -3      432.12      432.32      9.44 o 
   9   9  -3       78.20       81.62      5.86 o 
  10   9  -3      100.40       94.13      5.13 o 
   1  10  -3       16.66       15.36      3.13 o 
   2  10  -3      351.57      354.38      9.39 o 
   3  10  -3      439.12      415.55     10.45 o 
   4  10  -3      247.96      257.42      6.64 o 
   5  10  -3      331.05      323.29      9.10 o 
   6  10  -3       67.71       59.37      3.73 o 
   7  10  -3      114.59      118.52      9.08 o 
   0   0  -2    14839.78    13243.81    388.98 o 
   2   0  -2      995.19      974.57     28.00 o 
  10   0  -2      587.75      546.75     31.72 o 
  12   0  -2      717.90      692.71     15.66 o 
  14   0  -2     1567.37     1496.25     17.93 o 
  16   0  -2      153.00      161.86      6.84 o 
  18   0  -2      159.49      166.20      5.33 o 
   1   1  -2     4114.15     4108.54     58.19 o 
   2   1  -2     9356.77     8899.43    121.64 o 
   3   1  -2     3813.80     3645.72     57.63 o 
   4   1  -2     1079.29     1084.73     15.94 o 
   5   1  -2     3157.71     3281.54     72.28 o 
   6   1  -2      177.58      158.82      9.96 o 
   7   1  -2     1544.39     1553.06     56.12 o 
   9   1  -2      259.29      278.87     12.45 o 
  10   1  -2       13.82       12.28      1.76 o 
  11   1  -2      969.80      956.52     25.26 o 
  12   1  -2      112.20      111.87      3.63 o 
  13   1  -2       12.10       12.61      1.41 o 
  14   1  -2       58.25       58.96      2.07 o 
  15   1  -2      136.52      139.29      3.74 o 
  16   1  -2      655.79      596.28      8.58 o 
  17   1  -2      118.04      126.02      3.04 o 
  18   1  -2       58.75       65.29      2.94 o 
  19   1  -2        6.96        3.09      2.85 o 
   0   2  -2     7559.71     7414.97    156.10 o 
   1   2  -2     2225.60     2319.92     28.19 o 
   2   2  -2      390.74      338.23      4.82 o 
   3   2  -2       12.70       16.26      1.14 o 
   4   2  -2      128.76      121.01      2.73 o 
   5   2  -2       55.01       55.53      2.23 o 
   6   2  -2      843.07      858.39     18.84 o 
   7   2  -2      936.19      966.98     43.95 o 
   8   2  -2      319.69      348.03     11.67 o 
   9   2  -2      249.25      239.42      8.97 o 
  10   2  -2      871.19      872.51     19.62 o 
  11   2  -2      478.06      455.23     11.70 o 
  12   2  -2      386.81      387.60      7.43 o 
  13   2  -2     1078.01     1068.56     12.16 o 
  14   2  -2      120.55      112.68      2.93 o 
  15   2  -2      387.16      372.43      5.66 o 
  16   2  -2       50.90       45.74      1.97 o 
  17   2  -2       55.00       48.51      2.40 o 
  18   2  -2       46.01       57.27      2.70 o 
   1   3  -2      372.67      348.63      5.12 o 
   2   3  -2      830.87      778.83      9.85 o 
   3   3  -2     1010.69     1069.62     11.74 o 
   4   3  -2     1272.42     1376.19     14.03 o 
   5   3  -2     1952.18     1954.15     26.27 o 
   6   3  -2     1074.92     1109.23     18.21 o 
   7   3  -2      555.90      525.07     12.56 o 
   8   3  -2      181.51      176.71      5.33 o 
   9   3  -2      220.31      217.98      6.41 o 
  10   3  -2      117.88      128.44      4.81 o 
  11   3  -2       13.03        8.82      2.16 o 
  12   3  -2     1038.20     1040.16     11.44 o 
  13   3  -2      140.70      136.92      3.19 o 
  14   3  -2      815.14      790.88      9.98 o 
  15   3  -2        5.50        4.81      1.46 o 
  16   3  -2        0.25        2.21      1.35 o 
  17   3  -2        3.26        4.32      1.74 o 
  18   3  -2      153.93      162.45      4.90 o 
   0   4  -2      517.97      538.35      8.12 o 
   1   4  -2      528.59      536.84      6.16 o 
   2   4  -2     1143.37     1189.57     12.23 o 
   3   4  -2      540.08      590.84      6.51 o 
   4   4  -2      857.31      929.78      9.87 o 
   5   4  -2      632.76      685.92      8.08 o 
   6   4  -2      189.61      195.42      4.16 o 
   7   4  -2      374.64      400.90      7.52 o 
   8   4  -2       31.47       36.70      2.23 o 
   9   4  -2      397.80      370.44      6.53 o 
  10   4  -2      112.62      118.58      3.79 o 
  11   4  -2     1017.07     1022.94     12.22 o 
  12   4  -2      962.62      962.58     11.17 o 
  13   4  -2      334.41      332.66      5.09 o 
  14   4  -2      361.59      363.08      5.46 o 
  15   4  -2       10.90       14.04      1.60 o 
  16   4  -2      207.78      216.50      4.87 o 
  17   4  -2        1.40       -0.35      1.60 o 
   1   5  -2      414.06      402.97      4.87 o 
   2   5  -2      118.65      127.43      2.27 o 
   3   5  -2      843.89      932.93     11.05 o 
   4   5  -2      138.42      132.78      2.58 o 
   5   5  -2      163.65      178.33      4.05 o 
   6   5  -2      375.89      420.98      6.77 o 
   7   5  -2      100.35      103.95      3.03 o 
   8   5  -2      211.32      201.75      4.54 o 
   9   5  -2       33.57       40.98      2.21 o 
  10   5  -2      692.06      719.10      9.14 o 
  11   5  -2      124.53      133.32      3.20 o 
  12   5  -2       18.42       17.55      1.72 o 
  13   5  -2      260.61      264.34      4.76 o 
  14   5  -2       32.94       37.21      1.88 o 
  15   5  -2        8.48        8.65      1.54 o 
  16   5  -2        9.88       10.16      1.77 o 
  17   5  -2      130.95      149.62      4.03 o 
   0   6  -2     1495.98     1543.29     27.00 o 
   1   6  -2      259.65      274.66      3.52 o 
   2   6  -2      229.91      240.01      3.40 o 
   3   6  -2      956.44      946.01     10.07 o 
   4   6  -2      201.39      203.73      3.40 o 
   5   6  -2      184.00      181.56      3.60 o 
   6   6  -2      175.68      182.51      3.78 o 
   7   6  -2       47.66       46.65      2.54 o 
   8   6  -2      124.68      105.33      3.70 o 
   9   6  -2      159.19      168.17      4.03 o 
  10   6  -2      608.32      583.24      9.40 o 
  11   6  -2       26.45       24.23      2.76 o 
  12   6  -2       71.36       72.51      3.49 o 
  13   6  -2       74.74       72.03      2.78 o 
  14   6  -2      154.15      150.24      3.68 o 
  15   6  -2      112.12      112.61      3.89 o 
  16   6  -2      120.84      120.78      3.50 o 
   1   7  -2      641.02      647.38      7.59 o 
   2   7  -2      105.68      110.32      2.27 o 
   3   7  -2      562.95      553.31      6.24 o 
   4   7  -2      307.79      297.85      3.97 o 
   5   7  -2      522.63      503.87      6.72 o 
   6   7  -2      346.64      351.83      5.65 o 
   7   7  -2       21.36       21.83      1.78 o 
   8   7  -2      536.77      502.96      7.12 o 
   9   7  -2      250.05      275.89      5.43 o 
  10   7  -2      252.65      252.46      5.10 o 
  11   7  -2       83.14       88.43      2.92 o 
  12   7  -2        8.28        6.70      1.91 o 
  13   7  -2      136.30      141.05      3.17 o 
  14   7  -2       44.06       34.38      3.27 o 
   0   8  -2      477.51      477.44      9.71 o 
   1   8  -2      252.86      269.52      5.42 o 
   2   8  -2       38.75       41.96      2.39 o 
   3   8  -2     1751.37     1711.84     19.69 o 
   4   8  -2       67.83       73.48      2.52 o 
   5   8  -2       59.48       56.92      2.52 o 
   6   8  -2       97.14      101.56      4.15 o 
   7   8  -2      132.85      137.46      5.03 o 
   8   8  -2       33.46       33.10      1.86 o 
   9   8  -2      365.91      359.90      6.14 o 
  10   8  -2      123.96      124.23      3.86 o 
  11   8  -2       25.02       23.32      2.43 o 
  12   8  -2      109.02      113.72      3.79 o 
  13   8  -2      104.62      111.30      5.40 o 
   1   9  -2       91.00       89.13      5.73 o 
   2   9  -2      722.28      718.94     27.62 o 
   3   9  -2      852.19      830.52     15.36 o 
   4   9  -2      425.79      402.51      7.84 o 
   5   9  -2      105.99       99.49      3.55 o 
   6   9  -2       64.64       64.29      2.95 o 
   7   9  -2       79.61       90.21      3.45 o 
   8   9  -2       29.75       28.04      2.27 o 
   9   9  -2       13.15       12.23      1.77 o 
  10   9  -2      144.91      126.95      4.72 o 
  11   9  -2       76.78       77.57      6.91 o 
   1  10  -2      144.88      136.83      9.49 o 
   2  10  -2      164.70      170.86      8.61 o 
   3  10  -2       25.20       21.78      3.48 o 
   4  10  -2       21.29       21.56      4.06 o 
   5  10  -2      127.30      124.63      6.47 o 
   6  10  -2       26.41       26.64      4.03 o 
   7  10  -2       85.26       78.99      5.62 o 
   2   0  -1     3121.00     3122.74     87.06 o 
   4   0  -1     9598.92     8790.80    299.05 o 
   6   0  -1     9835.61     9400.58    321.31 o 
  10   0  -1      873.78      921.40     35.06 o 
  12   0  -1      165.08      164.91      5.30 o 
  14   0  -1      133.48      127.04      3.30 o 
  16   0  -1        6.25        5.50      3.06 o 
  18   0  -1       23.86       29.69      4.20 o 
   0   1  -1     5101.94     4876.94     89.54 o 
   1   1  -1      967.18      959.79     19.87 o 
   2   1  -1     1165.85     1057.85     20.50 o 
   3   1  -1     1590.08     1500.96     21.76 o 
   4   1  -1      556.11      551.59     13.20 o 
   5   1  -1      847.59      816.40     19.81 o 
   6   1  -1     2530.14     2664.92     89.60 o 
   7   1  -1      804.61      839.31     25.35 o 
   8   1  -1     1871.05     2015.74     71.74 o 
   9   1  -1      118.53      127.93      6.65 o 
  10   1  -1       45.39       52.95      6.06 o 
  11   1  -1      238.74      240.19      9.61 o 
  12   1  -1        1.86        3.38      1.91 o 
  13   1  -1      353.19      335.76      4.90 o 
  14   1  -1      117.12      116.10      2.51 o 
  15   1  -1      164.17      145.26      2.90 o 
  16   1  -1      328.08      312.19      5.20 o 
  17   1  -1      290.13      281.05      4.74 o 
  18   1  -1       58.02       73.18      2.84 o 
  19   1  -1      226.67      255.18     16.18 o 
   1   2  -1      984.31      885.27      9.56 o 
   2   2  -1     7145.68     6638.26     68.77 o 
   3   2  -1      604.49      634.89      8.72 o 
   4   2  -1     1298.14     1255.46     19.71 o 
   5   2  -1       85.66       82.25      2.42 o 
   6   2  -1      466.07      475.07      9.47 o 
   7   2  -1      388.87      386.60      8.33 o 
   8   2  -1      191.08      196.92      6.31 o 
   9   2  -1      241.56      202.00     21.37 o 
  10   2  -1      412.87      378.45     10.63 o 
  11   2  -1      677.22      637.89     29.76 o 
  12   2  -1     1389.29     1382.96     22.59 o 
  13   2  -1      927.19      908.11      9.83 o 
  14   2  -1       31.73       37.07      1.71 o 
  15   2  -1      258.93      227.82      3.79 o 
  16   2  -1      199.28      194.79      3.88 o 
  17   2  -1       48.33       45.23      2.15 o 
  18   2  -1       23.48       23.70      2.05 o 
  19   2  -1      195.08      199.31      9.64 o 
   0   3  -1     2002.10     1921.84     25.92 o 
   1   3  -1      826.10      891.50     10.04 o 
   2   3  -1      935.65      928.96     10.11 o 
   3   3  -1      757.23      728.69     10.95 o 
   4   3  -1     1730.26     1821.44     20.19 o 
   5   3  -1     2921.06     2974.83     34.84 o 
   6   3  -1      149.48      184.18      3.98 o 
   7   3  -1      915.41      898.75     18.94 o 
   8   3  -1      615.67      569.44     10.48 o 
   9   3  -1     1473.76     1387.89     43.10 o 
  10   3  -1       13.10       16.49      2.52 o 
  11   3  -1      190.53      192.23      5.49 o 
  12   3  -1      554.14      563.78      8.17 o 
  13   3  -1      808.74      848.55      9.55 o 
  14   3  -1       87.14       91.23      2.57 o 
  15   3  -1      312.76      305.91      5.73 o 
  16   3  -1       85.48       89.45      2.46 o 
  17   3  -1       23.47       25.43      1.68 o 
  18   3  -1       46.98       51.60      2.42 o 
   1   4  -1     1235.83     1273.16     11.81 o 
   2   4  -1     1395.58     1491.28     15.22 o 
   3   4  -1     1632.24     1673.48     16.78 o 
   4   4  -1      240.23      258.71      3.58 o 
   5   4  -1      744.62      786.03      9.02 o 
   6   4  -1      524.47      548.41      9.21 o 
   7   4  -1      292.51      303.86      7.66 o 
   8   4  -1      478.96      454.59      7.68 o 
   9   4  -1       46.33       45.03      2.61 o 
  10   4  -1      633.06      600.04      9.71 o 
  11   4  -1     1830.50     1837.54     30.44 o 
  12   4  -1      379.02      397.99      6.13 o 
  13   4  -1       94.54       93.92      3.06 o 
  14   4  -1       99.48      102.05      3.02 o 
  15   4  -1      122.41      126.29      2.99 o 
  16   4  -1        8.22        8.15      1.48 o 
  17   4  -1      219.15      237.89      4.59 o 
  18   4  -1       86.67       91.57      3.91 o 
   0   5  -1     1606.06     1675.68     22.94 o 
   1   5  -1      763.29      892.24      9.74 o 
   2   5  -1       50.70       47.90      1.46 o 
   3   5  -1      261.51      286.37      4.06 o 
   4   5  -1       54.63       46.86      1.75 o 
   5   5  -1      176.03      201.05      3.70 o 
   6   5  -1     1636.98     1675.63     22.84 o 
   7   5  -1      461.69      458.55      7.70 o 
   8   5  -1       87.41       84.61      3.10 o 
   9   5  -1     1333.88     1309.32     19.75 o 
  10   5  -1      245.40      256.84      5.16 o 
  11   5  -1       88.59       92.89      2.73 o 
  12   5  -1     1156.81     1168.94     12.51 o 
  13   5  -1      232.60      238.27      4.47 o 
  14   5  -1       25.34       27.15      1.77 o 
  15   5  -1        3.82        6.69      1.35 o 
  16   5  -1      279.39      293.65      5.68 o 
  17   5  -1      345.71      373.80     13.62 o 
   1   6  -1      392.25      409.28      6.89 o 
   2   6  -1        5.27        7.41      1.16 o 
   3   6  -1      657.48      712.88      8.41 o 
   4   6  -1      524.25      538.00      6.72 o 
   5   6  -1       16.69       18.26      1.48 o 
   6   6  -1      137.87      131.32      3.63 o 
   7   6  -1      285.96      294.89      7.24 o 
   8   6  -1       95.39       89.97      3.19 o 
   9   6  -1      182.72      174.95      4.55 o 
  10   6  -1     1331.91     1318.74     20.28 o 
  11   6  -1       51.10       56.28      3.41 o 
  12   6  -1      209.22      208.68      4.50 o 
  13   6  -1       98.95      103.13      3.31 o 
  14   6  -1       14.56       16.35      1.94 o 
  15   6  -1        4.41        3.24      1.56 o 
  16   6  -1      139.70      137.25      4.06 o 
   0   7  -1      564.44      569.01      9.63 o 
   1   7  -1      394.34      395.24      5.27 o 
   2   7  -1      539.11      540.08      6.35 o 
   3   7  -1      263.57      274.45      4.25 o 
   4   7  -1      416.61      418.63      4.92 o 
   5   7  -1      438.77      427.89      6.42 o 
   6   7  -1       10.83       10.40      1.95 o 
   7   7  -1       64.55       59.83      3.79 o 
   8   7  -1      314.74      336.57      6.84 o 
   9   7  -1       67.36       63.94      3.06 o 
  10   7  -1      149.40      161.21      4.53 o 
  11   7  -1      416.33      413.82      9.33 o 
  12   7  -1       25.52       29.05      2.86 o 
  13   7  -1      156.08      154.63      3.70 o 
  14   7  -1      332.87      346.44      8.53 o 
  15   7  -1       26.57       26.44      3.16 o 
   1   8  -1       75.09       71.50      2.51 o 
   2   8  -1     1300.93     1358.68     16.74 o 
   3   8  -1     1032.02     1080.02     13.53 o 
   4   8  -1      722.12      727.57      9.81 o 
   5   8  -1       71.18       69.97      2.78 o 
   6   8  -1      301.49      295.08      6.10 o 
   7   8  -1      216.81      221.45      4.97 o 
   8   8  -1      120.80      116.80      3.43 o 
   9   8  -1       65.92       66.05      2.42 o 
  10   8  -1       63.63       56.52      2.21 o 
  11   8  -1       33.34       35.48      1.92 o 
  12   8  -1        6.40        6.12      1.34 o 
  13   8  -1       25.09       26.07      2.91 o 
   0   9  -1      808.83      833.93     17.87 o 
   1   9  -1       23.75       24.04      1.95 o 
   2   9  -1      390.88      408.30      6.79 o 
   3   9  -1      430.16      468.32      7.39 o 
   4   9  -1      380.19      390.18      6.81 o 
   5   9  -1      140.56      131.24      5.70 o 
   6   9  -1      505.47      484.03      7.19 o 
   7   9  -1       85.70       82.25      3.69 o 
   8   9  -1       45.68       48.16      3.41 o 
   9   9  -1       14.68       14.87      2.51 o 
  10   9  -1      229.12      233.59      6.95 o 
  11   9  -1       19.31       23.40      3.34 o 
   1  10  -1      175.97      184.39      6.91 o 
   2  10  -1        5.51        9.39      6.14 o 
   3  10  -1       13.16        9.68      3.55 o 
   4  10  -1      142.52      119.31      6.89 o 
   5  10  -1      164.12      166.50      7.50 o 
   6  10  -1        7.80       10.50      3.44 o 
   7  10  -1        1.96        3.23      4.57 o 
   8  10  -1       22.87       15.20      4.69 o 
   4   0   0       19.97       29.35      5.80 o 
   6   0   0      137.08      132.69      5.76 o 
   8   0   0        3.79       -1.44      3.60 o 
  12   0   0       91.94       99.37      6.31 o 
  14   0   0      314.87      276.29      6.45 o 
  16   0   0       28.71       35.68      3.07 o 
  18   0   0      616.40      598.43     16.43 o 
   1   1   0      155.45      140.51      4.12 o 
   2   1   0      889.75      776.13     10.84 o 
   3   1   0      711.11      661.81      8.88 o 
   4   1   0      355.83      335.14      5.36 o 
   5   1   0     4590.58     4506.51     62.43 o 
   6   1   0      517.06      446.87      8.18 o 
   7   1   0     2558.03     2519.09     44.15 o 
   8   1   0     2139.85     2276.31     46.66 o 
   9   1   0       25.84       26.77      3.57 o 
  10   1   0      255.58      215.84      9.00 o 
  11   1   0      132.91      137.75      6.86 o 
  12   1   0       33.57       32.97      2.42 o 
  13   1   0      650.87      632.74     10.07 o 
  14   1   0        9.83       13.13      1.45 o 
  15   1   0       13.30        7.82      1.31 o 
  16   1   0       52.66       57.70      2.08 o 
  17   1   0      935.16      863.11     11.46 o 
  18   1   0        3.01        3.79      1.95 o 
  19   1   0       37.60       56.56      4.13 o 
   0   2   0       95.29       68.24      1.91 o 
   1   2   0     7726.78     7212.98     75.37 o 
   2   2   0     6452.91     5925.31     65.57 o 
   3   2   0       36.84       45.53      1.20 o 
   4   2   0      698.32      711.28      9.76 o 
   5   2   0     1374.12     1319.14     19.08 o 
   6   2   0      655.17      543.57      9.78 o 
   7   2   0     1964.53     1961.94     34.76 o 
   8   2   0     1121.59     1170.12     25.49 o 
   9   2   0       39.42       30.25      2.63 o 
  10   2   0        3.85        4.45      5.79 o 
  11   2   0       34.41       30.14      5.41 o 
  12   2   0      653.33      679.51     12.59 o 
  13   2   0      303.04      279.04      5.00 o 
  14   2   0       89.44       68.61      2.10 o 
  15   2   0      152.15      173.34      3.31 o 
  16   2   0       32.31       31.62      1.66 o 
  17   2   0       20.87       18.89      1.92 o 
  18   2   0      165.97      194.60      6.12 o 
   1   3   0       12.38       10.41      1.01 o 
   2   3   0     4246.57     4350.72     45.92 o 
   3   3   0      459.52      480.56      5.75 o 
   4   3   0     1590.25     1528.55     17.67 o 
   5   3   0      504.07      509.01      9.82 o 
   6   3   0     1613.65     1559.50     20.88 o 
   7   3   0      287.85      280.77      5.48 o 
   8   3   0        7.19        8.00      1.70 o 
   9   3   0       68.80       72.72      3.33 o 
  10   3   0      578.05      530.73     11.62 o 
  11   3   0      389.50      398.01      8.69 o 
  12   3   0       33.79       36.34      2.50 o 
  13   3   0     1953.08     1896.97     18.67 o 
  14   3   0     1213.48     1247.18     12.87 o 
  15   3   0       85.77       76.94      2.35 o 
  16   3   0       31.22       29.32      1.70 o 
  17   3   0      171.47      167.81      3.65 o 
  18   3   0        8.06        8.53      2.25 o 
   0   4   0     1436.52     1418.10     18.11 o 
   1   4   0       73.08      102.40      1.61 o 
   2   4   0        4.55        7.45      0.80 o 
   3   4   0     1741.01     1897.67     21.69 o 
   4   4   0     2096.15     2243.27     25.28 o 
   5   4   0       59.87       71.68      2.11 o 
   6   4   0      298.21      334.34      5.84 o 
   7   4   0      973.16      960.30     14.75 o 
   8   4   0     1773.21     1723.45     27.19 o 
   9   4   0       16.30       20.21      1.97 o 
  10   4   0       11.51       10.01      2.03 o 
  11   4   0      149.85      148.67      4.19 o 
  12   4   0        7.19        9.85      1.56 o 
  13   4   0     1048.28     1050.55     11.58 o 
  14   4   0      256.67      260.81      4.62 o 
  15   4   0      336.80      318.78      5.03 o 
  16   4   0        3.11        3.59      1.45 o 
  17   4   0       28.37       26.43      1.93 o 
  18   4   0       74.95       85.57      3.84 o 
   1   5   0       69.51       69.00      1.64 o 
   2   5   0     4156.22     4366.39     47.37 o 
   3   5   0       84.67       79.96      2.47 o 
   4   5   0     1186.89     1280.71     16.91 o 
   5   5   0      442.07      483.76      7.30 o 
   6   5   0      829.57      840.59     12.26 o 
   7   5   0       23.83       25.62      1.99 o 
   8   5   0       15.94       20.78      2.01 o 
   9   5   0     1470.67     1455.43     18.73 o 
  10   5   0       65.58       67.38      3.61 o 
  11   5   0     2458.26     2483.82     28.83 o 
  12   5   0       77.42       79.48      2.96 o 
  13   5   0       64.39       70.28      2.53 o 
  14   5   0       14.77       17.65      1.65 o 
  15   5   0      187.22      197.69      3.86 o 
  16   5   0      108.93      108.84      2.86 o 
  17   5   0        0.57        3.16      1.75 o 
   0   6   0       23.05       20.78      2.07 o 
   1   6   0       55.77       56.85      2.09 o 
   2   6   0        0.52        1.04      1.25 o 
   3   6   0       22.87       33.94      1.96 o 
   4   6   0      529.25      574.40      7.57 o 
   5   6   0       90.91       91.42      2.53 o 
   6   6   0      283.17      294.19      6.16 o 
   7   6   0      459.97      459.48     10.25 o 
   8   6   0        0.27        1.29      1.79 o 
   9   6   0     1912.61     1969.94     30.78 o 
  10   6   0     1218.92     1195.46     18.27 o 
  11   6   0     1172.92     1190.93     18.15 o 
  12   6   0      108.63      111.56      3.31 o 
  13   6   0        9.88       10.38      1.70 o 
  14   6   0        9.50       11.51      2.36 o 
  15   6   0      200.74      217.50      4.77 o 
  16   6   0        0.53        0.38      1.58 o 
   1   7   0      244.23      264.75      4.44 o 
   2   7   0       25.49       26.46      1.66 o 
   3   7   0      118.77      112.02      3.04 o 
   4   7   0      173.94      177.69      3.84 o 
   5   7   0      412.73      421.35      7.68 o 
   6   7   0       32.72       36.41      2.90 o 
   7   7   0      334.03      333.34      7.42 o 
   8   7   0       82.72       82.57      4.10 o 
   9   7   0       61.21       62.63      4.25 o 
  10   7   0      423.29      385.66      9.27 o 
  11   7   0       14.29       18.95      2.58 o 
  12   7   0       61.60       54.63      3.15 o 
  13   7   0        0.19        0.58      1.97 o 
  14   7   0       27.26       34.73      2.59 o 
  15   7   0       78.67       82.04      5.05 o 
   0   8   0      385.70      388.36      9.29 o 
   1   8   0       11.06       12.05      1.95 o 
   2   8   0        4.26        6.32      1.71 o 
   3   8   0      367.76      400.51      6.74 o 
   4   8   0      539.01      535.34      8.25 o 
   5   8   0       20.03       25.16      2.37 o 
   6   8   0       66.38       77.32      3.47 o 
   7   8   0       37.42       36.00      2.52 o 
   8   8   0      136.77      136.18      4.94 o 
   9   8   0     1701.62     1669.32     28.50 o 
  10   8   0      217.94      205.63      4.90 o 
  11   8   0        8.35        5.53      2.31 o 
  12   8   0       83.80       84.40      2.87 o 
  13   8   0      192.25      203.01      6.75 o 
   1   9   0      567.37      573.19      9.05 o 
   2   9   0     1207.28     1256.03     17.25 o 
   3   9   0       45.28       58.84      2.69 o 
   4   9   0     2017.53     2020.34     26.29 o 
   5   9   0      287.67      292.76      6.00 o 
   6   9   0      142.14      150.22      4.16 o 
   7   9   0       49.84       61.10      2.65 o 
   8   9   0       59.66       55.91      2.60 o 
   9   9   0       31.16       31.54      2.31 o 
  10   9   0        2.15        1.42      1.17 o 
  11   9   0      154.59      151.84      6.66 o 
   0  10   0      131.22      143.95      4.79 o 
   1  10   0        9.36        8.76      2.07 o 
   2  10   0       58.54       58.64      2.49 o 
   3  10   0       81.61       71.12      2.17 o 
   4  10   0       54.35       55.40      3.39 o 
   5  10   0      277.05      259.51      6.13 o 
   6  10   0       37.42       33.51      2.98 o 
   7  10   0      185.34      186.53      6.65 o 
   8  10   0       31.26       31.52      2.70 o 
   2   0   1     3124.78     2896.60     56.70 o 
   4   0   1     9582.19     8853.29    206.24 o 
   6   0   1     9844.03     9487.83    183.17 o 
   8   0   1     1635.30     1698.20     43.23 o 
  10   0   1      877.52      949.66     26.04 o 
  12   0   1      165.48      169.18      6.35 o 
  14   0   1      133.75      125.74      3.82 o 
  16   0   1        6.21        3.14      2.09 o 
  18   0   1       23.28       27.48      3.01 o 
   0   1   1     5135.39     4613.29    176.22 o 
   1   1   1      956.96      949.17     16.43 o 
   2   1   1     1184.27     1083.80     11.39 o 
   3   1   1     1592.22     1519.28     16.14 o 
   4   1   1      561.46      566.20      7.21 o 
   5   1   1      844.96      813.77     11.64 o 
   6   1   1     2521.28     2615.72     37.12 o 
   7   1   1      795.15      823.75     14.01 o 
   8   1   1     1865.50     1966.66     35.31 o 
   9   1   1      117.09      131.48      5.18 o 
  10   1   1       45.41       44.68      4.47 o 
  11   1   1      240.12      242.31     23.61 o 
  12   1   1        2.00       -2.01      2.06 o 
  13   1   1      351.87      336.52      5.08 o 
  14   1   1      116.72      119.26      2.93 o 
  15   1   1      164.11      145.07      3.33 o 
  16   1   1      326.71      311.60      4.85 o 
  17   1   1      290.75      279.02      5.44 o 
  18   1   1       57.49       71.93      2.94 o 
  19   1   1      227.32      237.96      7.73 o 
   1   2   1      981.12      877.99     16.84 o 
   2   2   1     7146.16     6690.67     81.48 o 
   3   2   1      605.81      628.33      7.76 o 
   4   2   1     1301.43     1232.73     14.92 o 
   5   2   1       85.79       77.98      2.41 o 
   6   2   1      461.48      448.44      8.29 o 
   7   2   1      384.46      370.76      8.34 o 
   8   2   1      190.41      193.42      5.53 o 
   9   2   1      238.98      195.89      6.74 o 
  10   2   1      412.61      366.78     12.87 o 
  11   2   1      681.34      610.99     19.26 o 
  12   2   1     1395.47     1378.82     22.41 o 
  13   2   1      923.54      914.84     10.75 o 
  14   2   1       32.22       38.01      1.92 o 
  15   2   1      257.99      229.97      3.79 o 
  16   2   1      199.02      188.83      3.21 o 
  17   2   1       50.00       41.05      1.95 o 
  18   2   1       22.76       24.83      2.01 o 
  19   2   1      194.40      203.44      9.08 o 
   0   3   1     2009.98     1842.40     44.42 o 
   1   3   1      829.19      855.93     13.72 o 
   2   3   1      940.85      905.67      9.93 o 
   3   3   1      756.09      705.44      8.49 o 
   4   3   1     1732.96     1785.68     21.83 o 
   5   3   1     2929.79     2987.01     41.89 o 
   6   3   1      150.96      179.70      3.63 o 
   7   3   1      916.55      905.49     15.17 o 
   8   3   1      617.74      566.74     10.60 o 
   9   3   1     1472.33     1409.77     25.71 o 
  10   3   1       12.66       12.25      2.14 o 
  11   3   1      188.68      187.81      4.96 o 
  12   3   1      552.77      560.57      8.69 o 
  13   3   1      806.66      828.65      8.91 o 
  14   3   1       88.96       91.58      2.50 o 
  15   3   1      314.20      305.23      4.52 o 
  16   3   1       85.95       89.71      2.58 o 
  17   3   1       23.73       27.85      1.87 o 
  18   3   1       46.77       46.91      2.41 o 
   1   4   1     1231.01     1285.99     13.49 o 
   2   4   1     1399.24     1533.23     15.54 o 
   3   4   1     1619.37     1662.37     17.35 o 
   4   4   1      238.41      260.05      3.86 o 
   5   4   1      746.33      802.79     10.51 o 
   6   4   1      524.47      563.11      9.13 o 
   7   4   1      293.54      313.19      6.09 o 
   8   4   1      474.67      469.84      7.76 o 
   9   4   1       44.82       44.15      2.71 o 
  10   4   1      635.55      606.49     11.61 o 
  11   4   1     1831.27     1806.52     26.29 o 
  12   4   1      374.71      382.92      5.78 o 
  13   4   1       94.77      101.88      2.97 o 
  14   4   1      100.27      109.71      3.32 o 
  15   4   1      122.94      119.45      2.93 o 
  16   4   1        7.72        5.58      1.47 o 
  17   4   1      217.67      238.76      5.12 o 
  18   4   1       85.66       87.84      4.73 o 
   0   5   1     1612.64     1700.78     28.98 o 
   1   5   1      764.81      892.86     11.32 o 
   2   5   1       49.88       47.31      1.64 o 
   3   5   1      260.91      285.82      4.72 o 
   4   5   1       54.29       49.95      1.94 o 
   5   5   1      179.04      205.89      3.72 o 
   6   5   1     1644.00     1710.83     22.74 o 
   7   5   1      461.02      480.43      8.16 o 
   8   5   1       86.72       91.13      3.28 o 
   9   5   1     1335.22     1358.17     24.55 o 
  10   5   1      242.59      249.24      5.16 o 
  11   5   1       87.22       94.08      2.91 o 
  12   5   1     1151.57     1162.19     13.12 o 
  13   5   1      232.76      241.36      4.68 o 
  14   5   1       25.89       26.94      2.02 o 
  15   5   1        3.59        2.90      1.49 o 
  16   5   1      275.48      283.59      6.91 o 
  17   5   1      345.02      362.76      7.50 o 
   1   6   1      393.45      408.40      6.04 o 
   2   6   1        5.76       10.31      1.69 o 
   3   6   1      659.74      736.46     10.42 o 
   4   6   1      523.38      552.93     13.82 o 
   5   6   1       16.66       17.38      1.84 o 
   6   6   1      137.87      136.79      4.03 o 
   7   6   1      286.35      287.15     11.60 o 
   8   6   1       93.92       91.91      4.34 o 
   9   6   1      183.04      173.75      5.39 o 
  10   6   1     1326.91     1353.43     20.32 o 
  11   6   1       51.01       64.79      4.64 o 
  12   6   1      212.38      218.71      6.03 o 
  13   6   1       99.43      106.72      3.38 o 
  14   6   1       14.26       17.07      2.28 o 
  15   6   1        4.35        3.98      1.81 o 
  16   6   1      139.91      138.52      4.85 o 
   0   7   1      566.36      543.40     12.10 o 
   1   7   1      395.96      400.74      5.60 o 
   2   7   1      537.28      527.88      7.32 o 
   3   7   1      265.55      273.36      5.14 o 
   4   7   1      413.38      420.19      6.46 o 
   5   7   1      441.11      434.60      8.37 o 
   6   7   1       11.07       11.20      2.92 o 
   7   7   1       64.82       65.71      3.50 o 
   8   7   1      317.35      336.83      8.36 o 
   9   7   1       67.22       63.44      3.43 o 
  10   7   1      150.39      150.25      4.93 o 
  11   7   1      413.37      398.99     11.04 o 
  12   7   1       25.63       25.83      3.00 o 
  13   7   1      154.98      167.14      4.79 o 
  14   7   1      333.26      342.68      7.83 o 
  15   7   1       27.28       27.10      3.54 o 
   1   8   1       74.90       76.58      4.01 o 
   2   8   1     1303.57     1339.13     21.88 o 
   3   8   1     1030.88     1020.09     17.68 o 
   4   8   1      724.11      700.20     13.81 o 
   5   8   1       69.34       61.86      3.33 o 
   6   8   1      303.32      291.86      6.93 o 
   7   8   1      218.88      209.21      6.41 o 
   8   8   1      121.42      120.83      5.05 o 
   9   8   1       66.62       63.97      3.74 o 
  10   8   1       63.90       65.19      3.56 o 
  11   8   1       33.49       37.20      2.81 o 
  12   8   1        6.39        6.66      2.00 o 
  13   8   1       25.70       26.25      2.08 o 
   0   9   1      809.12      812.16     18.55 o 
   1   9   1       23.08       23.82      2.24 o 
   2   9   1      391.77      407.01      7.26 o 
   3   9   1      424.67      450.08      7.78 o 
   4   9   1      379.64      378.13      7.36 o 
   5   9   1      143.24      135.39      4.51 o 
   6   9   1      505.58      477.84      9.21 o 
   7   9   1       87.11       90.48      3.59 o 
   8   9   1       46.74       48.71      2.53 o 
   9   9   1       14.53       13.88      2.03 o 
  10   9   1      230.82      243.66     10.91 o 
  11   9   1       20.30       25.03      7.75 o 
   1  10   1      176.96      185.75      4.34 o 
   2  10   1        6.36        8.55      1.69 o 
   3  10   1       12.38       12.55      1.74 o 
   4  10   1      143.05      132.64      3.44 o 
   5  10   1      163.24      163.35      3.72 o 
   6  10   1        7.95        7.87      1.78 o 
   7  10   1        2.15        1.00      1.55 o 
   8  10   1       23.12       22.75      3.17 o 
   0   0   2    14804.92    13286.58    214.68 o 
   2   0   2      989.28      910.25     11.73 o 
   4   0   2     3697.18     3594.75     58.16 o 
   6   0   2     3449.61     3608.88     71.01 o 
   8   0   2     5547.60     5594.23    135.98 o 
  10   0   2      590.87      510.69     23.23 o 
  12   0   2      715.82      710.36     24.52 o 
  14   0   2     1568.32     1492.14     24.01 o 
  16   0   2      152.52      165.03      6.18 o 
  18   0   2      156.72      175.47      7.02 o 
   1   1   2     4103.16     4053.98     75.92 o 
   2   1   2     9380.37     8775.37    106.12 o 
   3   1   2     3802.87     3650.05     34.68 o 
   4   1   2     1072.02     1075.96     10.27 o 
   5   1   2     3148.94     3187.43     39.96 o 
   6   1   2      175.52      153.78      3.85 o 
   7   1   2     1550.25     1511.67     24.33 o 
   8   1   2      343.87      360.99      7.29 o 
   9   1   2      256.65      287.41      7.19 o 
  10   1   2       13.72       10.56      3.15 o 
  11   1   2      964.11      931.89     38.46 o 
  12   1   2      112.46      117.41      5.46 o 
  13   1   2       11.36       10.67      1.62 o 
  14   1   2       57.13       58.19      2.22 o 
  15   1   2      137.60      136.85      3.24 o 
  16   1   2      654.83      588.60      7.67 o 
  17   1   2      116.86      121.29      3.18 o 
  18   1   2       59.16       66.17      2.47 o 
  19   1   2        6.82        9.54      5.81 o 
   0   2   2     7543.91     7312.31    250.25 o 
   1   2   2     2238.15     2355.48     56.63 o 
   2   2   2      395.64      349.67      5.18 o 
   3   2   2       13.51       15.74      0.81 o 
   4   2   2      127.54      123.09      2.05 o 
   5   2   2       54.71       55.41      1.63 o 
   6   2   2      845.29      844.91     12.77 o 
   7   2   2      937.88      937.77     24.37 o 
   8   2   2      319.20      319.36      7.74 o 
   9   2   2      247.77      221.85      7.25 o 
  10   2   2      867.96      826.83     19.72 o 
  11   2   2      479.49      448.81     14.97 o 
  12   2   2      387.43      382.96      9.19 o 
  13   2   2     1071.74     1081.06     12.82 o 
  14   2   2      119.65      113.93      2.91 o 
  15   2   2      392.54      379.32      6.60 o 
  16   2   2       51.19       43.92      1.95 o 
  17   2   2       54.50       55.23      2.02 o 
  18   2   2       46.89       52.55      4.38 o 
   1   3   2      371.34      314.35      9.97 o 
   2   3   2      835.59      755.98     11.83 o 
   3   3   2     1010.03     1071.88     12.84 o 
   4   3   2     1271.22     1383.85     17.76 o 
   5   3   2     1953.42     2004.50     23.57 o 
   6   3   2     1075.41     1110.39     14.86 o 
   7   3   2      554.52      526.33      9.74 o 
   8   3   2      183.74      183.30      4.91 o 
   9   3   2      220.05      206.24      5.56 o 
  10   3   2      121.04      113.51      4.89 o 
  11   3   2       13.65        9.41      2.27 o 
  12   3   2     1036.67     1057.82     13.39 o 
  13   3   2      139.87      139.24      3.22 o 
  14   3   2      813.22      808.63      9.19 o 
  15   3   2        5.35        4.17      1.45 o 
  16   3   2        0.33        1.19      1.38 o 
  17   3   2        3.06        6.90      1.84 o 
  18   3   2      154.95      165.44      5.39 o 
   0   4   2      521.06      554.07     21.59 o 
   1   4   2      528.05      548.18      8.90 o 
   2   4   2     1133.28     1196.18     14.26 o 
   3   4   2      535.17      589.54      7.11 o 
   4   4   2      857.06      936.07     11.13 o 
   5   4   2      625.08      690.89     10.54 o 
   6   4   2      188.78      193.56      4.28 o 
   7   4   2      377.27      416.55      8.27 o 
   8   4   2       30.70       30.69      2.68 o 
   9   4   2      393.27      362.62      7.42 o 
  10   4   2      115.49      118.87      3.81 o 
  11   4   2     1023.45     1028.72     12.54 o 
  12   4   2      962.08      965.84     11.93 o 
  13   4   2      331.15      331.58      5.17 o 
  14   4   2      363.76      359.28      5.57 o 
  15   4   2       11.17       11.78      1.84 o 
  16   4   2      210.02      215.00      4.07 o 
  17   4   2        1.36       -0.60      1.63 o 
   1   5   2      417.24      413.59      4.99 o 
   2   5   2      119.39      126.01      2.40 o 
   3   5   2      848.82      942.69     11.73 o 
   4   5   2      140.27      132.62      3.55 o 
   5   5   2      162.14      178.20      3.75 o 
   6   5   2      374.09      433.67      7.04 o 
   7   5   2      100.94      113.41      3.69 o 
   8   5   2      212.28      211.60      5.20 o 
   9   5   2       33.61       39.28      3.06 o 
  10   5   2      695.05      726.88     13.32 o 
  11   5   2      124.07      127.19      4.43 o 
  12   5   2       18.65       19.64      1.96 o 
  13   5   2      255.89      262.53      4.55 o 
  14   5   2       34.41       34.31      2.02 o 
  15   5   2        9.25       10.66      1.80 o 
  16   5   2        9.48        9.30      1.86 o 
  17   5   2      131.16      151.73      6.03 o 
   0   6   2     1499.38     1563.55     27.11 o 
   1   6   2      259.66      271.94      4.63 o 
   2   6   2      229.20      243.73      4.35 o 
   3   6   2      961.91      966.67     13.22 o 
   4   6   2      200.32      200.91      4.45 o 
   5   6   2      183.81      185.34      4.44 o 
   6   6   2      175.13      180.40      5.21 o 
   7   6   2       47.04       48.21      4.26 o 
   8   6   2      125.13      112.19      3.68 o 
   9   6   2      161.38      171.56      4.43 o 
  10   6   2      610.33      587.57     10.14 o 
  11   6   2       26.91       25.28      2.16 o 
  12   6   2       71.27       74.65      3.33 o 
  13   6   2       73.00       71.35      3.15 o 
  14   6   2      154.53      149.78      4.03 o 
  15   6   2      114.43      108.24      3.37 o 
  16   6   2      120.50      121.57      5.64 o 
   1   7   2      640.07      621.46     18.39 o 
   2   7   2      103.22      107.63      3.66 o 
   3   7   2      561.81      556.15      8.59 o 
   4   7   2      301.66      292.42      6.52 o 
   5   7   2      523.57      498.66      9.43 o 
   6   7   2      345.82      359.11      8.11 o 
   7   7   2       20.87       19.55      3.30 o 
   8   7   2      534.50      509.53     11.45 o 
   9   7   2      249.67      260.08     14.48 o 
  10   7   2      253.30      236.84      6.69 o 
  11   7   2       85.07       87.47      3.91 o 
  12   7   2        7.80       10.28      1.82 o 
  13   7   2      138.64      152.26      4.88 o 
  14   7   2       44.57       42.21      2.62 o 
   0   8   2      475.99      491.06     20.39 o 
   1   8   2      251.22      264.63     12.99 o 
   2   8   2       39.11       44.71      3.60 o 
   3   8   2     1750.23     1680.41     34.99 o 
   4   8   2       69.12       75.55      8.27 o 
   5   8   2       61.25       54.94      6.94 o 
   6   8   2       96.43      102.14      7.79 o 
   7   8   2      131.44      125.74      5.96 o 
   8   8   2       34.07       39.65      3.85 o 
   9   8   2      362.16      359.20      9.99 o 
  10   8   2      121.96      127.69      4.93 o 
  11   8   2       25.84       25.84      2.75 o 
  12   8   2      110.03      110.69      3.77 o 
  13   8   2      103.52      110.97      5.14 o 
   1   9   2       89.62       95.47      4.00 o 
   2   9   2      724.32      751.17     14.94 o 
   3   9   2      849.49      842.97     16.05 o 
   4   9   2      429.52      412.80      9.38 o 
   5   9   2      106.21       98.90      4.41 o 
   6   9   2       63.42       65.05      3.30 o 
   7   9   2       80.09       90.78      3.70 o 
   8   9   2       29.35       28.29      2.96 o 
   9   9   2       12.96       10.52      2.73 o 
  10   9   2      144.48      134.00      4.43 o 
  11   9   2       77.81       79.00      6.44 o 
   0  10   2      290.69      294.75      9.59 o 
   1  10   2      144.71      139.04      3.87 o 
   2  10   2      164.96      164.06      4.16 o 
   3  10   2       25.75       25.42      2.24 o 
   4  10   2       20.19       16.28      2.31 o 
   5  10   2      125.89      118.65      3.43 o 
   6  10   2       25.93       29.20      2.24 o 
   7  10   2       82.85       79.73      3.17 o 
   2   0   3     4562.02     4258.08     49.15 o 
   4   0   3     4220.53     4075.22     60.38 o 
   6   0   3     1019.15      893.69     19.52 o 
   8   0   3     5181.29     4748.65    127.76 o 
  10   0   3      177.31      153.41     10.57 o 
  12   0   3      357.31      370.42     12.68 o 
  14   0   3       19.43       18.67      2.75 o 
  16   0   3      181.03      172.05      5.46 o 
  18   0   3      180.51      155.55     10.52 o 
   0   1   3    25880.93    24199.16    396.79 o 
   1   1   3    28972.24    26535.66    320.10 o 
   2   1   3     2700.75     2841.78     26.89 o 
   3   1   3      532.73      553.25      5.77 o 
   4   1   3     1610.12     1583.48     16.32 o 
   5   1   3     1961.78     1843.14     21.20 o 
   6   1   3      301.77      317.28      5.68 o 
   7   1   3       93.76      116.62      5.45 o 
   8   1   3      201.75      205.59      5.72 o 
   9   1   3      119.65      114.08      9.83 o 
  10   1   3       69.79       67.98      7.69 o 
  11   1   3      278.68      280.28     19.71 o 
  12   1   3      302.54      290.54      8.98 o 
  13   1   3      217.26      214.99      4.14 o 
  14   1   3       15.67       15.59      1.66 o 
  15   1   3      217.99      225.30      3.88 o 
  16   1   3       91.36       94.19      2.91 o 
  17   1   3      295.92      315.26      5.86 o 
  18   1   3       49.88       57.48      2.30 o 
   1   2   3     2808.91     2783.38     58.97 o 
   2   2   3       27.71       29.57      1.10 o 
   3   2   3     1084.23     1105.09     12.81 o 
   4   2   3     2789.87     2738.33     25.27 o 
   5   2   3     1081.05     1048.47     15.12 o 
   6   2   3     2238.77     2246.90     31.75 o 
   7   2   3      306.19      313.29      6.63 o 
   8   2   3       44.75       43.33      2.94 o 
   9   2   3      147.40      134.24      7.77 o 
  10   2   3      705.56      639.43     27.39 o 
  11   2   3        2.35        4.19      2.14 o 
  12   2   3      830.32      799.73     11.27 o 
  13   2   3      399.08      397.71      6.69 o 
  14   2   3      560.38      566.79      7.66 o 
  15   2   3       35.00       31.07      1.82 o 
  16   2   3       83.69       84.33      2.60 o 
  17   2   3       69.44       65.36      2.33 o 
  18   2   3       67.48       58.90      2.59 o 
   0   3   3     1535.96     1427.22     53.40 o 
   1   3   3      941.68      925.88     33.45 o 
   2   3   3        9.22        6.80      0.92 o 
   3   3   3     2292.26     2351.87     38.74 o 
   4   3   3     1681.58     1773.72     22.71 o 
   5   3   3     1201.03     1253.55     15.43 o 
   6   3   3      657.66      730.64     11.20 o 
   7   3   3      244.38      241.67      5.07 o 
   8   3   3      160.48      180.93      5.62 o 
   9   3   3      267.68      268.19      6.51 o 
  10   3   3      270.73      244.93      5.65 o 
  11   3   3       27.93       23.58      2.83 o 
  12   3   3      265.33      271.68      5.06 o 
  13   3   3      843.00      830.10     13.51 o 
  14   3   3      316.94      313.00      6.04 o 
  15   3   3       78.53       80.58      2.54 o 
  16   3   3       82.55       81.17      2.48 o 
  17   3   3        3.37        5.11      1.59 o 
  18   3   3       73.42       68.41      4.15 o 
   1   4   3      323.17      335.87     13.27 o 
   2   4   3       83.46       80.99      2.38 o 
   3   4   3     3090.98     3134.50     41.86 o 
   4   4   3      108.86       97.51      2.82 o 
   5   4   3      369.76      395.65      6.10 o 
   6   4   3      273.77      287.46      5.60 o 
   7   4   3       80.52       91.37      3.20 o 
   8   4   3      334.57      339.90      7.49 o 
   9   4   3      227.90      218.81      5.36 o 
  10   4   3      423.68      425.33     11.41 o 
  11   4   3     1180.80     1168.11     16.64 o 
  12   4   3     1162.48     1148.65     14.42 o 
  13   4   3      548.30      537.47      8.22 o 
  14   4   3      166.76      155.40      3.91 o 
  15   4   3      448.57      448.55      7.45 o 
  16   4   3       81.50       76.47      2.82 o 
  17   4   3       19.06       21.76      2.09 o 
   0   5   3       59.52       55.92      6.21 o 
   1   5   3       96.94       96.00      2.65 o 
   2   5   3      399.97      415.89      7.32 o 
   3   5   3      107.53      118.69      3.84 o 
   4   5   3     1511.62     1557.10     20.08 o 
   5   5   3      387.22      388.44      6.97 o 
   6   5   3      282.29      287.10      5.88 o 
   7   5   3      585.82      593.88     12.63 o 
   8   5   3      635.97      616.04     12.69 o 
   9   5   3      435.45      425.22      7.66 o 
  10   5   3      643.52      641.57     10.38 o 
  11   5   3       71.53       77.41      3.20 o 
  12   5   3       90.17       96.55      3.74 o 
  13   5   3      517.80      527.92      7.63 o 
  14   5   3      616.24      614.81      8.22 o 
  15   5   3      115.39      111.26      3.87 o 
  16   5   3      334.96      338.91      6.63 o 
   1   6   3      219.53      229.39      4.02 o 
   2   6   3      928.86      938.41     17.20 o 
   3   6   3      672.53      679.34     11.50 o 
   4   6   3      138.61      129.75      3.83 o 
   5   6   3      142.19      158.09      4.68 o 
   6   6   3       37.26       40.40      3.04 o 
   7   6   3      785.85      793.73     13.17 o 
   8   6   3      510.43      498.12      8.59 o 
   9   6   3      335.14      338.02      7.73 o 
  10   6   3      670.85      670.94     10.59 o 
  11   6   3      656.53      626.17     10.72 o 
  12   6   3      139.91      160.94      4.49 o 
  13   6   3       26.64       29.81      2.59 o 
  14   6   3      311.51      305.22      6.38 o 
  15   6   3       17.83       14.21      1.99 o 
   0   7   3      299.13      312.80      8.84 o 
   1   7   3      181.13      179.38      4.57 o 
   2   7   3      190.75      200.77      6.24 o 
   3   7   3     1015.33     1032.08     19.28 o 
   4   7   3      186.19      199.66      6.26 o 
   5   7   3      108.32      105.40      4.23 o 
   6   7   3      245.88      240.71      6.31 o 
   7   7   3      331.98      310.06      7.16 o 
   8   7   3      998.37      937.63     17.16 o 
   9   7   3      257.55      282.51      6.82 o 
  10   7   3      993.98      942.18     19.78 o 
  11   7   3      117.79      127.35      4.66 o 
  12   7   3       89.76       87.52      4.30 o 
  13   7   3       10.59       16.73      3.15 o 
  14   7   3      283.62      292.14      7.51 o 
   1   8   3      864.57      816.27     25.34 o 
   2   8   3      660.29      676.16     23.99 o 
   3   8   3      310.32      289.01     10.77 o 
   4   8   3       77.97       72.68      4.06 o 
   5   8   3      130.86      132.68      5.36 o 
   6   8   3      113.56      100.17      4.68 o 
   7   8   3       33.71       26.04      2.48 o 
   8   8   3       21.02       16.49      1.96 o 
   9   8   3      104.14       94.14      5.02 o 
  10   8   3       91.50       96.24      4.78 o 
  11   8   3      433.47      449.12     10.84 o 
  12   8   3       38.66       42.44      8.22 o 
   0   9   3       86.28       79.24      8.96 o 
   1   9   3       40.65       46.20      5.58 o 
   2   9   3       53.73       52.23      4.46 o 
   3   9   3      137.90      154.55      8.01 o 
   4   9   3      264.57      262.53     10.45 o 
   5   9   3      235.33      225.73     15.89 o 
   6   9   3       85.73       83.99      4.02 o 
   7   9   3       95.18       91.32      4.04 o 
   8   9   3      432.35      442.01      9.65 o 
   9   9   3       77.34       77.34      3.55 o 
  10   9   3      101.15       99.43      5.09 o 
   1  10   3       16.26       10.59      1.87 o 
   2  10   3      351.59      361.43      6.18 o 
   3  10   3      441.73      423.10      8.50 o 
   4  10   3      248.04      259.62      5.92 o 
   5  10   3      328.57      337.95      6.88 o 
   6  10   3       68.71       62.55      3.01 o 
   7  10   3      114.28      133.95      5.88 o 
   0   0   4     7024.31     6960.82    125.28 o 
   2   0   4     6640.71     6368.84     85.05 o 
   4   0   4     1592.16     1559.63     26.94 o 
   6   0   4      167.82      159.03      4.58 o 
   8   0   4     1184.85     1078.86     29.82 o 
  10   0   4      674.66      588.78     26.60 o 
  12   0   4      115.74      127.05      5.06 o 
  14   0   4      125.07      134.60      5.10 o 
  16   0   4      778.37      743.34     14.26 o 
  18   0   4      601.83      616.32     19.85 o 
   1   1   4      128.19      134.81      2.20 o 
   2   1   4     1120.12     1094.29     10.88 o 
   3   1   4      235.68      245.46      3.16 o 
   4   1   4      521.70      491.74      6.01 o 
   5   1   4      219.94      223.36      4.13 o 
   6   1   4      250.51      230.53      5.21 o 
   7   1   4      812.88      779.30     13.70 o 
   8   1   4      533.93      507.39     11.00 o 
   9   1   4      494.49      491.85     15.20 o 
  10   1   4      178.02      187.74      7.02 o 
  11   1   4     1762.81     1719.79     34.57 o 
  12   1   4      599.09      591.76      9.49 o 
  13   1   4      346.43      375.03      6.80 o 
  14   1   4      144.07      144.64      3.71 o 
  15   1   4       57.42       57.95      2.55 o 
  16   1   4      181.49      172.80      3.79 o 
  17   1   4      149.61      155.90      3.51 o 
  18   1   4       58.47       63.02      3.66 o 
   0   2   4     3724.08     3558.89     87.69 o 
   1   2   4     1779.75     1760.45     19.85 o 
   2   2   4      270.43      262.51      3.27 o 
   3   2   4     4325.17     4350.81     41.41 o 
   4   2   4      942.27      972.42     10.95 o 
   5   2   4     1222.98     1263.51     16.93 o 
   6   2   4     2194.58     2373.60     36.36 o 
   7   2   4     1351.15     1372.61     25.27 o 
   8   2   4      660.83      686.78     16.14 o 
   9   2   4      459.92      440.74     11.95 o 
  10   2   4      204.12      204.05      6.98 o 
  11   2   4      308.26      296.70      9.20 o 
  12   2   4       14.63       12.78      1.97 o 
  13   2   4       15.44       15.79      1.84 o 
  14   2   4       83.53       79.67      2.61 o 
  15   2   4       59.69       59.51      2.63 o 
  16   2   4      109.79      113.62      3.08 o 
  17   2   4      191.08      197.74      3.95 o 
  18   2   4        3.96        4.63      3.66 o 
   1   3   4     1162.84     1143.72     29.71 o 
   2   3   4      738.74      749.99     10.91 o 
   3   3   4     2171.87     2296.17     31.24 o 
   4   3   4       91.53       86.43      2.07 o 
   5   3   4      425.38      430.48      6.69 o 
   6   3   4      144.57      162.36      3.82 o 
   7   3   4      332.44      346.45      7.03 o 
   8   3   4      524.07      561.60     11.68 o 
   9   3   4       75.06       81.82      3.44 o 
  10   3   4      377.48      346.76      9.91 o 
  11   3   4      206.63      202.81      4.95 o 
  12   3   4      187.69      190.07      4.35 o 
  13   3   4       93.86       99.49      3.24 o 
  14   3   4      453.14      443.25      6.99 o 
  15   3   4       27.87       32.78      2.11 o 
  16   3   4      248.42      252.66      4.78 o 
  17   3   4      243.01      246.65      5.28 o 
   0   4   4      743.82      714.04     28.27 o 
   1   4   4      258.68      249.75     12.68 o 
   2   4   4       38.53       36.16      1.92 o 
   3   4   4       55.14       53.98      2.21 o 
   4   4   4      137.31      152.94      4.16 o 
   5   4   4       71.21       72.14      2.16 o 
   6   4   4      349.77      342.29      5.76 o 
   7   4   4      185.22      191.92      4.95 o 
   8   4   4      320.42      319.91      7.64 o 
   9   4   4      663.25      641.12     13.29 o 
  10   4   4      569.75      558.58      9.10 o 
  11   4   4      285.43      273.88      5.56 o 
  12   4   4      294.32      304.14      6.02 o 
  13   4   4      278.19      285.89      5.36 o 
  14   4   4      102.16      100.61      3.80 o 
  15   4   4        5.45        6.48      1.85 o 
  16   4   4       40.59       50.62      3.46 o 
  17   4   4      214.43      233.14      7.69 o 
   1   5   4      398.13      403.62     18.54 o 
   2   5   4      168.18      165.16      5.14 o 
   3   5   4       95.18       93.40      3.69 o 
   4   5   4       48.49       51.36      3.12 o 
   5   5   4      261.44      257.61      5.17 o 
   6   5   4      137.46      142.88      4.22 o 
   7   5   4      135.91      132.58      5.12 o 
   8   5   4      247.78      231.75      5.54 o 
   9   5   4       73.60       67.33      2.84 o 
  10   5   4      110.06       98.63      3.77 o 
  11   5   4      326.12      328.32      6.81 o 
  12   5   4      363.52      366.83      7.27 o 
  13   5   4       44.06       49.85      2.78 o 
  14   5   4      291.89      296.70      6.00 o 
  15   5   4       89.13       94.70      2.80 o 
  16   5   4       47.19       47.13      3.15 o 
   1   6   4     1299.36     1302.67     48.22 o 
   2   6   4     1045.69     1052.39     27.24 o 
   3   6   4      266.35      258.75      9.83 o 
   4   6   4      172.11      168.57     11.15 o 
   5   6   4      110.62      116.76      4.17 o 
   6   6   4      438.06      425.58      8.34 o 
   7   6   4      406.54      380.68      7.86 o 
   8   6   4      426.55      411.05      8.11 o 
   9   6   4       11.21        8.94      2.25 o 
  10   6   4      152.68      150.29      4.96 o 
  11   6   4      497.72      465.78      9.60 o 
  12   6   4      164.52      166.54      4.51 o 
  13   6   4      131.30      129.47      3.65 o 
  14   6   4        1.85       -0.95      2.01 o 
  15   6   4      141.81      144.47      5.52 o 
   1   7   4      116.41      120.57      5.80 o 
   2   7   4      934.92      935.87     16.58 o 
   3   7   4      272.84      266.62      7.29 o 
   4   7   4      419.67      416.51      8.68 o 
   5   7   4      220.28      191.42      4.72 o 
   6   7   4      237.49      215.39      5.43 o 
   7   7   4      106.46       95.99      3.57 o 
   8   7   4      150.63      141.20      4.25 o 
   9   7   4       33.85       32.40      2.28 o 
  10   7   4      174.45      159.70      3.95 o 
  11   7   4       75.57       78.84      4.07 o 
  12   7   4       55.68       54.94      3.30 o 
  13   7   4       85.51       81.47      6.97 o 
   0   8   4      199.75      190.38      8.18 o 
   1   8   4      249.85      238.86      5.96 o 
   2   8   4       88.00       85.25      3.53 o 
   3   8   4       19.76       24.33      3.04 o 
   4   8   4      140.39      133.87      4.19 o 
   5   8   4      813.20      733.47     15.25 o 
   6   8   4       49.50       46.48      3.19 o 
   7   8   4      154.77      166.03      5.35 o 
   8   8   4      341.20      318.39      7.65 o 
   9   8   4       49.87       53.91      2.52 o 
  10   8   4       25.68       24.73      2.58 o 
  11   8   4       50.17       65.17      3.17 o 
  12   8   4      169.73      175.46      9.08 o 
   1   9   4      293.15      302.86      8.04 o 
   2   9   4      235.58      231.41      8.19 o 
   3   9   4      147.18      147.88      6.18 o 
   4   9   4       51.63       44.97      4.06 o 
   5   9   4      241.84      262.10      9.33 o 
   6   9   4       53.03       64.56      3.95 o 
   7   9   4       46.34       48.29      3.63 o 
   8   9   4       12.60       19.95      3.78 o 
   9   9   4       25.72       34.27      4.36 o 
   0  10   4       20.15       18.44      3.52 o 
   1  10   4       28.20       25.15      2.99 o 
   2  10   4      523.46      561.25     11.80 o 
   3  10   4      368.55      376.72      9.54 o 
   4  10   4      249.66      256.82      6.32 o 
   5  10   4      157.25      159.64      6.25 o 
   6  10   4        0.42       -2.35      2.35 o 
   2   0   5     1618.81     1614.17     27.98 o 
   4   0   5      299.50      318.11      9.57 o 
   6   0   5     1205.01     1139.18     21.02 o 
   8   0   5     1589.27     1455.85     39.90 o 
  10   0   5     1226.54     1149.32     43.73 o 
  12   0   5      530.67      546.96     11.78 o 
  14   0   5      698.94      731.55     14.27 o 
  16   0   5      111.39      107.19      4.18 o 
   0   1   5     2131.97     2140.53     29.27 o 
   1   1   5      212.49      200.38      2.77 o 
   2   1   5      546.61      561.19      6.66 o 
   3   1   5       89.32       90.83      1.96 o 
   4   1   5      887.01      925.46     11.32 o 
   5   1   5      639.03      621.07      8.71 o 
   6   1   5      434.39      430.78      6.59 o 
   7   1   5      615.11      589.81     11.14 o 
   8   1   5      582.97      607.03     12.87 o 
   9   1   5      255.52      260.32      8.87 o 
  10   1   5      296.61      283.73      7.74 o 
  11   1   5      731.84      750.76     12.21 o 
  12   1   5      975.19      977.58     15.25 o 
  13   1   5       72.42       75.28      3.38 o 
  14   1   5      363.32      368.11      6.68 o 
  15   1   5       82.64       83.11      2.87 o 
  16   1   5       59.43       65.07      2.33 o 
  17   1   5       46.15       44.20      2.02 o 
   1   2   5     1302.56     1290.45     12.78 o 
   2   2   5     1936.18     1982.76     20.14 o 
   3   2   5      913.39      945.94     10.70 o 
   4   2   5      364.27      390.78      5.73 o 
   5   2   5      111.74      115.40      2.74 o 
   6   2   5      927.42      937.34     14.26 o 
   7   2   5      164.99      155.38      5.01 o 
   8   2   5       22.28       29.06      3.47 o 
   9   2   5      102.01      108.23      4.21 o 
  10   2   5      175.59      199.09      8.79 o 
  11   2   5      702.83      673.86      9.30 o 
  12   2   5      211.00      221.89      4.72 o 
  13   2   5      276.82      289.46      5.39 o 
  14   2   5        0.33        1.13      1.81 o 
  15   2   5       42.89       40.59      2.55 o 
  16   2   5       89.73       96.95      3.16 o 
  17   2   5      102.17       97.79      4.30 o 
   1   3   5      812.67      912.50     22.76 o 
   2   3   5      810.49      808.79     12.71 o 
   3   3   5      267.62      269.36      6.05 o 
   4   3   5      307.81      357.14      5.20 o 
   5   3   5       62.45       65.23      2.41 o 
   6   3   5      236.19      248.90      5.58 o 
   7   3   5      416.64      433.27     15.92 o 
   8   3   5       34.38       37.02      2.81 o 
   9   3   5       72.19       70.89      4.93 o 
  10   3   5       31.11       29.18      2.40 o 
  11   3   5     1110.38     1110.28     15.44 o 
  12   3   5     1151.14     1157.26     17.73 o 
  13   3   5      311.32      304.73      5.46 o 
  14   3   5      182.95      178.66      4.61 o 
  15   3   5      121.41      121.13      3.94 o 
  16   3   5       73.07       65.87      2.34 o 
  17   3   5       19.59       23.84      4.54 o 
   1   4   5      303.84      277.60     18.09 o 
   2   4   5      174.25      174.90      3.47 o 
   3   4   5      409.45      421.89      9.46 o 
   4   4   5       46.95       50.89      2.46 o 
   5   4   5      248.69      259.51      5.09 o 
   6   4   5       60.28       55.12      3.17 o 
   7   4   5       74.87       77.12      3.97 o 
   8   4   5      214.72      210.82      6.34 o 
   9   4   5      341.37      327.61      5.83 o 
  10   4   5      240.18      238.79      5.61 o 
  11   4   5       22.83       26.23      2.43 o 
  12   4   5      299.17      291.50      6.04 o 
  13   4   5      253.76      241.29      5.86 o 
  14   4   5       87.02       77.47      3.05 o 
  15   4   5      256.53      251.94      5.73 o 
  16   4   5       14.55       13.73      2.51 o 
   2   5   5       16.40       25.07      4.26 o 
   3   5   5      135.24      136.35      4.61 o 
   4   5   5      183.52      175.70      4.54 o 
   5   5   5        3.59       -0.60      3.25 o 
   6   5   5      445.83      394.71      8.46 o 
   7   5   5      363.26      346.64      6.56 o 
   8   5   5       78.94       84.94      3.00 o 
   9   5   5      236.54      201.56      4.74 o 
  10   5   5      318.66      261.80      5.86 o 
  11   5   5      123.90      125.83      3.67 o 
  12   5   5       89.82       89.57      3.88 o 
  13   5   5       16.43       21.10      2.16 o 
  14   5   5      320.55      326.27      8.49 o 
  15   5   5       65.93       61.80      3.00 o 
   1   6   5      514.21      504.13     13.71 o 
   2   6   5     1681.84     1609.08     28.93 o 
   3   6   5      616.27      606.81     10.70 o 
   4   6   5       92.01       93.66      3.67 o 
   5   6   5      237.04      233.26      5.69 o 
   6   6   5       21.92       21.66      2.14 o 
   7   6   5      720.24      705.16     11.04 o 
   8   6   5       51.05       56.79      2.99 o 
   9   6   5      213.53      206.31      5.12 o 
  10   6   5      541.46      509.25      9.92 o 
  11   6   5      125.74      124.63      5.39 o 
  12   6   5       56.19       55.07      3.07 o 
  13   6   5      227.44      232.05      5.41 o 
  14   6   5       11.69        8.01      2.44 o 
   0   7   5      987.82      992.85     22.83 o 
   1   7   5       27.40       27.70      3.19 o 
   2   7   5      915.40      919.48     16.38 o 
   3   7   5      205.14      193.06      6.23 o 
   4   7   5       44.45       50.18      2.91 o 
   5   7   5      107.71      109.93      3.92 o 
   6   7   5        4.85        3.26      1.88 o 
   7   7   5      285.09      276.67      6.70 o 
   8   7   5       80.68       73.62      3.81 o 
   9   7   5       33.31       28.12      2.29 o 
  10   7   5        7.35        9.82      1.72 o 
  11   7   5      131.74      128.44      9.70 o 
  12   7   5       19.89       21.40      2.35 o 
  13   7   5      108.55       95.26      6.80 o 
   1   8   5      888.84      903.83     25.65 o 
   2   8   5       23.03       21.56      2.53 o 
   3   8   5      130.57      132.87      4.83 o 
   4   8   5      126.77      130.62      4.29 o 
   5   8   5      176.78      171.38      4.69 o 
   6   8   5       25.63       21.76      1.98 o 
   7   8   5      217.33      213.26      5.88 o 
   8   8   5      283.80      290.38      6.18 o 
   9   8   5      138.82      141.42      4.45 o 
  10   8   5      364.47      362.55     10.93 o 
  11   8   5       16.86       14.47      3.34 o 
   0   9   5        3.92        9.14      4.75 o 
   1   9   5       33.42       31.79      3.91 o 
   2   9   5       73.73       71.21      5.87 o 
   3   9   5      121.13      124.55      5.44 o 
   4   9   5       73.95       81.29      4.36 o 
   5   9   5       61.56       65.95      3.87 o 
   6   9   5       15.02       20.28      2.71 o 
   7   9   5       45.87       42.34      2.98 o 
   8   9   5      133.47      143.65      8.26 o 
   1  10   5       22.58       22.55      3.05 o 
   2  10   5      126.67      130.11      5.64 o 
   3  10   5      428.90      420.21     13.74 o 
   4  10   5      113.70      111.81      7.15 o 
   0   0   6      897.37      904.20     23.39 o 
   2   0   6     2385.09     2533.55     43.12 o 
   4   0   6      472.94      458.95      9.72 o 
   6   0   6      867.07      874.43     15.09 o 
   8   0   6       77.32       76.32      7.60 o 
  10   0   6     1495.49     1480.86     38.07 o 
  12   0   6      469.12      461.57     13.65 o 
  14   0   6      164.10      164.72      5.37 o 
  16   0   6       54.77       51.66      2.90 o 
   1   1   6      173.27      170.98      2.88 o 
   2   1   6      251.82      262.04      4.11 o 
   3   1   6      835.10      834.16     10.46 o 
   4   1   6      910.25      935.41     11.69 o 
   5   1   6      240.46      266.33      7.46 o 
   6   1   6      105.56      107.66      2.98 o 
   7   1   6     1274.90     1245.14     21.37 o 
   8   1   6      137.94      127.37      4.52 o 
   9   1   6      333.53      331.59     17.02 o 
  10   1   6      351.80      347.51      7.35 o 
  11   1   6      744.46      742.84     16.14 o 
  12   1   6      483.43      490.41      8.80 o 
  13   1   6       81.48       78.89      3.38 o 
  14   1   6       96.87       99.10      3.27 o 
  15   1   6      103.94      106.17      3.12 o 
  16   1   6       76.11       80.20      2.95 o 
  17   1   6        7.21        5.68      2.74 o 
   0   2   6     6267.95     6499.95     87.24 o 
   1   2   6     3727.08     3816.76     38.22 o 
   2   2   6     2129.77     2191.21     23.68 o 
   3   2   6      623.90      658.57      8.36 o 
   4   2   6      266.28      284.74      4.76 o 
   5   2   6     1505.56     1543.37     19.37 o 
   6   2   6      679.95      705.66     11.46 o 
   7   2   6      302.06      302.70      7.04 o 
   8   2   6      126.71      129.46      6.60 o 
   9   2   6      129.78      120.49      4.44 o 
  10   2   6       35.57       36.28      2.95 o 
  11   2   6      261.00      265.75      6.57 o 
  12   2   6       36.63       37.87      2.71 o 
  13   2   6      121.00      114.77      3.85 o 
  14   2   6       98.44      111.76      4.19 o 
  15   2   6       75.09       76.51      2.83 o 
  16   2   6       21.82       23.30      2.40 o 
   1   3   6       32.63       33.13      1.28 o 
   2   3   6     1088.71     1098.48     12.59 o 
   3   3   6      189.71      190.15      3.24 o 
   4   3   6      824.15      872.91     11.89 o 
   5   3   6     1569.17     1567.26     22.39 o 
   6   3   6      116.07      113.73      4.26 o 
   7   3   6      164.02      161.64      6.47 o 
   8   3   6       94.70       95.77      3.57 o 
   9   3   6      198.43      222.75      5.43 o 
  10   3   6      422.12      413.80      8.58 o 
  11   3   6      522.84      537.98     10.33 o 
  12   3   6       91.67       99.31      3.57 o 
  13   3   6      371.96      378.90      8.12 o 
  14   3   6        2.99        1.87      1.82 o 
  15   3   6       49.92       50.22      2.68 o 
  16   3   6      153.66      155.75      8.93 o 
   0   4   6     1117.49     1113.50     38.81 o 
   1   4   6      289.41      303.21     11.15 o 
   2   4   6      171.26      175.49      4.24 o 
   3   4   6      103.59      108.84      3.62 o 
   4   4   6       90.86       97.14      3.14 o 
   5   4   6      185.93      180.97      4.61 o 
   6   4   6      540.43      527.72     12.45 o 
   7   4   6      625.20      632.47      9.89 o 
   8   4   6       55.78       60.32      2.68 o 
   9   4   6      265.74      272.38      5.55 o 
  10   4   6       47.69       47.14      3.02 o 
  11   4   6       65.07       66.21      3.26 o 
  12   4   6      143.10      146.67      4.97 o 
  13   4   6       31.92       35.89      3.01 o 
  14   4   6       98.00       95.10      3.11 o 
  15   4   6        4.61        2.58      2.53 o 
   1   5   6      123.28      116.19      4.55 o 
   2   5   6        0.38        1.38      1.95 o 
   3   5   6      422.61      406.33      8.29 o 
   4   5   6      307.00      307.08      6.45 o 
   5   5   6        5.89        8.36      1.73 o 
   6   5   6       84.59       83.64      2.95 o 
   7   5   6      105.73      105.11      3.51 o 
   8   5   6       24.93       27.77      2.39 o 
   9   5   6       34.68       32.18      2.54 o 
  10   5   6      251.70      241.47      6.53 o 
  11   5   6       45.53       43.44      5.43 o 
  12   5   6      203.02      211.04     10.97 o 
  13   5   6      118.20      120.16      4.78 o 
  14   5   6      237.78      225.81      6.42 o 
   0   6   6      378.95      366.07     10.63 o 
   1   6   6        1.21        2.63      2.33 o 
   2   6   6       67.61       71.11      4.07 o 
   3   6   6      368.27      373.06      8.08 o 
   4   6   6       34.75       38.69      2.68 o 
   5   6   6      139.41      148.22      4.37 o 
   6   6   6       21.58       22.98      2.57 o 
   7   6   6      186.48      177.42      5.13 o 
   8   6   6      674.31      625.32     10.66 o 
   9   6   6      137.90      124.04      4.33 o 
  10   6   6       98.94       98.03      3.69 o 
  11   6   6       66.58       56.83      3.50 o 
  12   6   6       17.00       19.87      3.62 o 
  13   6   6      419.29      422.72     16.65 o 
   1   7   6       49.30       45.79      3.20 o 
   2   7   6     1206.31     1205.33     20.08 o 
   3   7   6       89.81       89.48      4.49 o 
   4   7   6      198.67      191.81      5.59 o 
   5   7   6      130.02      138.01      4.65 o 
   6   7   6       40.43       42.06      2.72 o 
   7   7   6      313.10      293.19      6.11 o 
   8   7   6      181.38      185.34      4.97 o 
   9   7   6      212.53      211.35      7.13 o 
  10   7   6      306.02      303.69      8.27 o 
  11   7   6       17.23       21.34      3.27 o 
  12   7   6      151.81      152.12      8.49 o 
   0   8   6      247.43      248.72     12.10 o 
   1   8   6      116.69      129.27      4.29 o 
   2   8   6       27.70       28.98      2.58 o 
   3   8   6      155.40      160.94      4.66 o 
   4   8   6       72.63       77.53      3.21 o 
   5   8   6      142.35      142.67      4.29 o 
   6   8   6       82.27       86.60      3.05 o 
   7   8   6      340.43      349.19      7.62 o 
   8   8   6      278.11      289.13      9.57 o 
   9   8   6      376.61      304.37     11.20 o 
   1   9   6       66.18       68.24      4.34 o 
   2   9   6      172.49      178.59      7.39 o 
   3   9   6       39.65       36.48      2.94 o 
   4   9   6       41.56       48.59      3.71 o 
   5   9   6       61.17       60.84      3.15 o 
   6   9   6      240.65      230.62     10.69 o 
   2   0   7     1836.98     1867.45     38.14 o 
   4   0   7      685.62      717.60     13.20 o 
   6   0   7     1159.38     1139.73     19.42 o 
   8   0   7       17.40        7.73      6.24 o 
  10   0   7     1539.11     1577.86     46.36 o 
  12   0   7     1483.45     1557.27     31.47 o 
  14   0   7       85.24       91.52      3.82 o 
  16   0   7       31.33       30.83      3.12 o 
   0   1   7      332.52      338.65      8.68 o 
   1   1   7      459.49      452.41      6.08 o 
   2   1   7      441.80      457.29      6.53 o 
   3   1   7      476.78      492.11      7.01 o 
   4   1   7      586.47      625.99     10.10 o 
   5   1   7     1009.96     1052.58     14.17 o 
   6   1   7      738.62      725.97      9.98 o 
   7   1   7       85.87       74.69      9.40 o 
   8   1   7      452.74      440.72     14.66 o 
   9   1   7       10.15       11.15      3.68 o 
  10   1   7      268.07      268.73      6.75 o 
  11   1   7       23.84       26.51      2.62 o 
  12   1   7      301.46      307.86      6.42 o 
  13   1   7      177.36      176.41      5.39 o 
  14   1   7        5.34       10.27      1.77 o 
  15   1   7      144.63      141.50      3.40 o 
  16   1   7       60.92       60.13      3.15 o 
   1   2   7      251.43      259.26      4.00 o 
   2   2   7      168.45      168.89      3.33 o 
   3   2   7       12.21       15.35      1.55 o 
   4   2   7     1233.74     1249.47     18.94 o 
   5   2   7       98.36      105.22      3.50 o 
   6   2   7        3.37        7.82      2.09 o 
   7   2   7       83.49       89.17      4.35 o 
   8   2   7      125.80      133.39      5.23 o 
   9   2   7      141.83      157.14      6.15 o 
  10   2   7      328.52      328.17      8.42 o 
  11   2   7      256.25      259.76      6.40 o 
  12   2   7      297.55      301.38      6.78 o 
  13   2   7      168.09      172.90      4.42 o 
  14   2   7      252.27      264.24      5.23 o 
  15   2   7       19.36       21.01      2.09 o 
   0   3   7      783.80      814.39     17.57 o 
   1   3   7      532.61      515.45      9.54 o 
   2   3   7       76.54       75.13      2.42 o 
   3   3   7       35.77       36.87      2.03 o 
   4   3   7       52.72       57.11      2.64 o 
   5   3   7        7.09        1.90      1.81 o 
   6   3   7       38.67       46.37      3.09 o 
   7   3   7      503.99      530.67     10.29 o 
   8   3   7      203.97      206.32      5.75 o 
   9   3   7      136.75      141.93      4.75 o 
  10   3   7       21.97       19.57      2.61 o 
  11   3   7      346.12      350.03      7.59 o 
  12   3   7      455.01      448.70      8.03 o 
  13   3   7      148.44      140.89      4.29 o 
  14   3   7       11.53       12.81      2.02 o 
  15   3   7        4.41        3.29      2.54 o 
   1   4   7      790.71      762.47     13.06 o 
   2   4   7      232.41      234.76      5.86 o 
   3   4   7      784.58      787.70     10.81 o 
   4   4   7      368.17      356.94      6.18 o 
   5   4   7       80.38       91.91      3.09 o 
   6   4   7      179.26      184.69      5.03 o 
   7   4   7       26.53       29.93      2.49 o 
   8   4   7       35.79       32.73      2.45 o 
   9   4   7       28.58       31.71      2.39 o 
  10   4   7       28.82       21.30      3.56 o 
  11   4   7       69.28       76.22      4.71 o 
  12   4   7      172.50      155.88      4.93 o 
  13   4   7      247.32      264.22      6.23 o 
  14   4   7       19.85       18.01      2.26 o 
   0   5   7     2289.65     2291.24     39.25 o 
   1   5   7     1358.69     1313.62     16.81 o 
   2   5   7      805.42      796.29     11.03 o 
   3   5   7       90.17       90.10      2.98 o 
   4   5   7      127.11      121.16      3.46 o 
   5   5   7       54.01       55.26      2.54 o 
   6   5   7      260.97      254.72      5.29 o 
   7   5   7       64.26       58.21      2.73 o 
   8   5   7      213.04      216.36      5.04 o 
   9   5   7      277.81      264.59      6.23 o 
  10   5   7      204.73      196.59      5.61 o 
  11   5   7       88.53       85.20      4.21 o 
  12   5   7       47.93       47.92      3.41 o 
  13   5   7       21.99       20.72      3.31 o 
   1   6   7       18.19       18.79      2.73 o 
   2   6   7       51.25       53.03      2.83 o 
   3   6   7      289.95      281.62      6.15 o 
   4   6   7       60.35       53.76      2.81 o 
   5   6   7      221.62      210.32      4.70 o 
   6   6   7      208.81      188.91      5.22 o 
   7   6   7       10.05        9.57      2.35 o 
   8   6   7      117.59      109.47      3.88 o 
   9   6   7       24.55       24.89      3.04 o 
  10   6   7        0.71        2.48      2.10 o 
  11   6   7       11.04       13.54      3.20 o 
  12   6   7      105.05      109.24      4.74 o 
   0   7   7       68.08       72.69      5.50 o 
   1   7   7      517.93      530.94     13.11 o 
   2   7   7       83.60       85.41      4.78 o 
   3   7   7      287.28      293.00      7.50 o 
   4   7   7      253.04      260.18      7.47 o 
   5   7   7      317.95      290.01      8.63 o 
   6   7   7       21.07       23.90      3.15 o 
   7   7   7      220.58      189.07      5.56 o 
   8   7   7       11.48       17.59      5.14 o 
   9   7   7       44.67       43.47      2.96 o 
  10   7   7       65.03       63.04      5.59 o 
   1   8   7      129.12      128.11      3.96 o 
   2   8   7        2.78        2.60      2.24 o 
   3   8   7      146.02      148.23      4.41 o 
   4   8   7      222.33      219.14      5.61 o 
   5   8   7       31.03       31.38      2.21 o 
   6   8   7       11.64       14.15      1.82 o 
   7   8   7      100.77       98.63      4.82 o 
   0   0   8      990.96     1028.05     32.32 o 
   2   0   8      399.92      398.80      8.16 o 
   4   0   8      590.11      589.77     14.32 o 
   8   0   8      272.16      270.08     14.82 o 
  10   0   8     1989.24     1966.03     66.45 o 
  12   0   8      739.63      725.99     16.72 o 
  14   0   8      222.84      222.31      6.90 o 
   1   1   8      257.39      265.32      4.45 o 
   2   1   8      215.94      234.90      5.37 o 
   3   1   8       20.99       22.16      2.44 o 
   4   1   8      201.55      214.07      6.38 o 
   5   1   8      107.78      113.98      9.17 o 
   6   1   8       54.74       60.59      4.48 o 
   7   1   8      540.86      554.52     16.80 o 
   8   1   8      211.31      212.55      9.36 o 
   9   1   8       98.62      100.43      5.33 o 
  10   1   8       51.87       55.62      3.79 o 
  11   1   8      451.12      460.53      8.45 o 
  12   1   8       56.89       68.99      3.00 o 
  13   1   8      393.10      394.18      7.68 o 
  14   1   8       23.71       22.01      2.48 o 
  15   1   8       41.97       38.16      3.53 o 
   0   2   8      322.77      328.43      9.62 o 
   1   2   8       26.14       22.53      2.39 o 
   2   2   8      285.44      285.39      6.58 o 
   3   2   8      141.86      146.92      4.58 o 
   4   2   8       15.81       20.57      2.22 o 
   5   2   8      201.92      207.06      5.74 o 
   6   2   8      182.72      180.25      5.35 o 
   7   2   8      135.33      152.28      5.55 o 
   8   2   8      103.05      104.26      4.67 o 
   9   2   8      510.52      497.03     11.08 o 
  10   2   8      183.54      179.78      5.84 o 
  11   2   8      466.79      491.20      9.53 o 
  12   2   8      355.45      354.20      9.92 o 
  13   2   8      182.95      177.98      5.58 o 
  14   2   8       38.20       36.95      2.14 o 
   1   3   8      294.10      294.62      6.92 o 
   2   3   8      269.05      282.45      6.11 o 
   3   3   8      251.32      247.76      8.44 o 
   4   3   8      257.19      248.33      5.83 o 
   5   3   8      576.26      577.57      9.41 o 
   6   3   8      102.28       99.07      3.78 o 
   7   3   8      128.29      129.09      4.18 o 
   8   3   8      151.41      169.92      4.66 o 
   9   3   8       74.24       76.05      3.34 o 
  10   3   8      139.07      140.81      4.09 o 
  11   3   8       24.65       24.96      2.45 o 
  12   3   8        7.63        9.17      2.25 o 
  13   3   8       13.73       11.97      2.63 o 
  14   3   8       35.94       39.37      3.31 o 
   0   4   8      612.78      639.01     21.62 o 
   1   4   8     1022.06     1015.88     15.78 o 
   2   4   8      350.06      344.68      7.64 o 
   3   4   8       44.09       48.54      2.89 o 
   4   4   8      398.69      417.06      7.98 o 
   5   4   8      140.00      138.86      4.26 o 
   6   4   8       85.95       85.08      3.55 o 
   7   4   8       14.14       18.68      2.14 o 
   8   4   8      447.39      419.59      7.35 o 
   9   4   8      140.02      128.10      3.67 o 
  10   4   8      269.64      256.61      5.45 o 
  11   4   8       68.15       71.58      4.01 o 
  12   4   8       53.31       53.27      2.84 o 
  13   4   8       34.21       28.36      3.52 o 
   1   5   8      165.69      171.38      4.72 o 
   2   5   8      409.83      401.64      7.75 o 
   3   5   8      564.71      599.43     10.17 o 
   4   5   8      379.57      368.74      6.79 o 
   5   5   8       69.16       65.79      3.67 o 
   6   5   8       77.20       77.54      3.31 o 
   7   5   8      139.71      129.27      3.94 o 
   8   5   8       28.96       26.45      2.55 o 
   9   5   8       35.22       36.27      2.97 o 
  10   5   8      127.05      129.95      5.24 o 
  11   5   8       27.10       27.33      4.60 o 
   0   6   8      803.27      777.05     18.37 o 
   1   6   8      264.36      255.66      9.49 o 
   2   6   8      150.51      140.16      5.12 o 
   3   6   8       30.96       32.25      3.04 o 
   4   6   8       47.09       45.07      3.30 o 
   5   6   8       11.14        8.97      2.37 o 
   6   6   8      130.07      124.85      5.34 o 
   7   6   8       51.63       51.30      7.59 o 
   8   6   8        9.14       12.50      2.92 o 
   9   6   8      140.02      135.42      6.62 o 
  10   6   8       68.11       72.12      6.12 o 
   1   7   8       50.81       47.45      7.56 o 
   2   7   8       84.62       93.70      6.42 o 
   3   7   8       61.01       62.97      5.44 o 
   4   7   8      152.27      148.19     12.60 o 
   5   7   8       76.76       68.80      5.42 o 
   6   7   8       23.50       25.12      3.22 o 
   7   7   8      122.58      113.24      4.70 o 
   8   7   8      247.00      237.09      7.87 o 
   0   8   8      335.05      307.48     13.30 o 
   1   8   8      199.12      183.17      5.76 o 
   2   8   8      177.19      163.62      5.27 o 
   3   8   8       99.22      104.99      4.09 o 
   4   8   8       38.81       40.13      2.47 o 
   5   8   8        1.35        0.98      0.99 o 
   2   0   9      658.71      703.18     22.16 o 
   4   0   9     1143.12     1152.61     29.89 o 
   8   0   9      158.56      167.64     11.13 o 
  10   0   9     1130.11     1093.72     28.29 o 
  12   0   9       86.62       92.69      4.27 o 
   0   1   9        5.06        9.52      4.95 o 
   1   1   9      313.35      317.02     11.18 o 
   2   1   9      151.11      160.16     12.42 o 
   3   1   9       89.67       93.56      6.36 o 
   4   1   9      121.68      131.67     14.43 o 
   5   1   9      118.11      136.34      5.98 o 
   6   1   9      224.82      243.11      7.98 o 
   7   1   9       97.85       93.93      6.87 o 
   8   1   9       65.55       69.44      5.59 o 
   9   1   9      408.61      405.98     10.82 o 
  10   1   9      345.76      352.40      8.23 o 
  11   1   9       36.39       40.02      3.04 o 
  12   1   9       27.09       28.80      2.14 o 
  13   1   9      110.44      113.30      4.30 o 
   1   2   9      156.52      152.22      4.44 o 
   2   2   9      221.35      223.90      5.40 o 
   3   2   9      294.73      286.31      6.32 o 
   4   2   9      121.43      121.73      3.97 o 
   5   2   9       69.04       79.29      3.43 o 
   6   2   9       76.61       84.09      6.33 o 
   7   2   9       41.81       49.92      3.28 o 
   8   2   9       94.60       96.17      4.41 o 
   9   2   9      383.24      383.57      8.07 o 
  10   2   9       14.56       14.40      2.14 o 
  11   2   9      628.26      623.14     12.76 o 
  12   2   9      327.64      319.53      8.32 o 
  13   2   9       88.41       80.32      3.84 o 
   0   3   9     1369.56     1391.49     28.78 o 
   1   3   9      121.48      123.00      4.11 o 
   2   3   9      630.63      638.88     10.90 o 
   3   3   9      576.84      567.85     10.14 o 
   4   3   9       41.74       46.42      2.92 o 
   5   3   9       77.80       78.06      3.45 o 
   6   3   9       26.36       33.14      4.04 o 
   7   3   9       61.59       67.47      3.43 o 
   8   3   9      100.01      102.51      3.87 o 
   9   3   9      306.73      297.43      9.63 o 
  10   3   9       33.14       31.70      2.78 o 
  11   3   9       53.84       62.10      3.36 o 
  12   3   9       73.36       66.73      5.54 o 
   1   4   9      511.83      516.39      9.31 o 
   2   4   9      225.92      223.18      5.40 o 
   3   4   9       89.29       93.92      3.64 o 
   4   4   9      155.72      155.24      4.47 o 
   5   4   9      211.48      221.97      8.32 o 
   6   4   9      104.89      103.21      4.04 o 
   7   4   9       17.30       21.91      2.33 o 
   8   4   9      103.77       98.76      4.25 o 
   9   4   9       17.12       12.63      2.23 o 
  10   4   9      328.98      329.97      8.38 o 
  11   4   9       48.68       50.26      3.53 o 
   0   5   9       91.74       85.31      5.48 o 
   1   5   9      114.11      113.89      3.78 o 
   2   5   9      263.76      263.50      5.83 o 
   3   5   9       21.13       20.92      2.16 o 
   4   5   9      147.03      144.00      4.17 o 
   5   5   9       46.44       47.80      2.79 o 
   6   5   9       20.18       17.31      2.15 o 
   7   5   9      236.01      237.29      6.01 o 
   8   5   9      469.62      466.09      9.34 o 
   9   5   9       36.40       35.84      2.79 o 
   1   6   9       52.06       54.63      5.09 o 
   2   6   9      154.25      150.83      4.93 o 
   3   6   9      137.15      137.55      4.60 o 
   4   6   9       99.76       98.34      3.82 o 
   5   6   9        5.92        3.72      2.51 o 
   6   6   9       40.18       34.74      3.98 o 
   7   6   9       20.31       16.68      4.61 o 
   8   6   9       50.84       50.44      5.95 o 
   1   7   9       51.29       51.55      4.74 o 
   2   7   9       81.68       79.27      5.26 o 
   3   7   9       11.68       12.53      3.50 o 
   4   7   9       82.50       92.27      4.35 o 
   5   7   9       57.47       61.79      4.24 o 
   0   0  10     1229.73     1210.75     44.52 o 
   2   0  10      431.60      426.38     19.01 o 
   4   0  10     1300.02     1355.72     48.89 o 
   6   0  10       48.67       50.65      7.29 o 
   8   0  10      195.70      180.68      7.87 o 
  10   0  10        1.54        3.68      4.36 o 
  12   0  10      292.56      264.57     12.39 o 
   1   1  10       77.11       73.96      5.79 o 
   2   1  10        5.48        4.59      5.21 o 
   3   1  10       72.43       67.62      5.99 o 
   4   1  10       77.49       70.46      4.66 o 
   5   1  10      237.98      240.39     19.25 o 
   6   1  10       29.86       34.45      3.87 o 
   7   1  10       28.42       31.89      3.12 o 
   8   1  10      127.06      120.33      4.17 o 
   9   1  10      101.22      111.82      6.25 o 
  10   1  10      102.27      106.17      4.03 o 
  11   1  10      180.58      185.95      5.64 o 
   0   2  10      679.24      673.40     16.11 o 
   1   2  10        9.00        6.47      1.92 o 
   2   2  10      149.25      138.43      4.37 o 
   3   2  10      199.91      201.22      8.05 o 
   4   2  10        9.61       14.59      2.12 o 
   5   2  10       19.05       21.53      2.42 o 
   6   2  10       72.70       68.86      3.76 o 
   7   2  10       47.62       55.85      3.06 o 
   8   2  10       26.62       24.22      2.42 o 
   9   2  10      217.99      202.06      5.63 o 
  10   2  10       95.67       92.74      3.62 o 
  11   2  10       74.85       68.04      7.62 o 
   1   3  10      164.26      161.47      4.46 o 
   2   3  10       81.09       85.90      3.43 o 
   3   3  10       23.02       22.02      2.39 o 
   4   3  10        0.15        1.86      1.83 o 
   5   3  10       19.90       21.77      2.50 o 
   6   3  10        9.33        7.52      2.15 o 
   7   3  10       69.52       69.45      3.23 o 
   8   3  10        3.24        5.61      2.02 o 
   9   3  10       43.29       37.18      2.60 o 
  10   3  10      206.18      196.80     11.39 o 
   0   4  10      739.93      757.37     20.78 o 
   1   4  10     1487.89     1545.83     22.28 o 
   2   4  10      627.12      637.73     10.67 o 
   3   4  10       28.98       30.62      2.38 o 
   4   4  10       71.21       69.22      3.29 o 
   5   4  10        9.68        7.18      2.10 o 
   6   4  10       30.70       31.90      2.57 o 
   7   4  10      123.72      126.90      3.86 o 
   8   4  10       49.79       50.96      2.46 o 
   9   4  10      149.48      153.90      7.82 o 
   1   5  10      151.19      151.68      3.82 o 
   2   5  10      713.29      726.13     16.67 o 
   3   5  10      269.35      260.03      7.60 o 
   4   5  10      174.13      172.44      4.40 o 
   5   5  10       86.43       80.36      3.00 o 
   6   5  10      220.36      215.11      5.37 o 
   7   5  10      121.11      113.63      5.58 o 
   0   6  10      301.80      276.91      9.37 o 
   1   6  10        0.96        2.35      2.73 o 
   2   6  10       43.73       37.30      2.90 o 
   3   6  10       85.71       89.32     15.16 o 
   4   6  10       43.27       41.74      5.92 o 
   5   6  10       22.97       24.17      5.18 o 
   4   0  11      142.03      132.23      9.23 o 
   6   0  11       50.62       34.18      5.89 o 
   8   0  11      163.17      157.89      9.34 o 
   0   1  11       16.16        5.65      4.75 o 
   1   1  11       23.35       24.15      4.00 o 
   2   1  11       26.14       21.69      3.22 o 
   3   1  11       69.97       67.60      4.31 o 
   4   1  11       76.00       75.46      5.23 o 
   5   1  11      451.82      428.55     18.81 o 
   6   1  11      109.01      113.54      5.04 o 
   7   1  11        3.96        1.92      2.86 o 
   8   1  11       42.94       53.80      4.06 o 
   9   1  11       34.99       33.75      4.98 o 
   1   2  11       20.00       23.01      2.20 o 
   2   2  11      210.66      198.61      4.75 o 
   3   2  11       22.01       19.46      2.34 o 
   4   2  11        2.71        4.59      2.31 o 
   5   2  11      111.93      106.82      4.19 o 
   6   2  11      132.71      121.23      4.55 o 
   7   2  11       60.79       59.45      3.08 o 
   8   2  11       24.21       21.96      3.18 o 
   9   2  11      168.44      160.44      8.32 o 
   0   3  11       77.09       77.55      4.36 o 
   1   3  11       67.82       66.94      2.87 o 
   2   3  11       37.23       41.35      2.51 o 
   3   3  11      187.08      188.78      6.19 o 
   4   3  11       93.82      101.42      4.06 o 
   5   3  11      286.11      291.31      6.93 o 
   6   3  11      189.52      182.91      4.48 o 
   7   3  11      149.20      152.85      4.76 o 
   8   3  11       40.24       33.79      2.97 o 
   1   4  11      117.20      120.34      4.16 o 
   2   4  11      107.99      116.12      4.04 o 
   3   4  11      243.93      240.50      8.65 o 
   4   4  11       87.28       86.93      4.39 o 
   5   4  11      156.34      161.53      4.01 o 
   6   4  11        9.79        6.05      2.45 o 
   0   5  11      214.26      178.77      9.80 o 
   1   5  11      276.12      227.81     12.04 o 
   2   5  11       79.14       66.11      6.88 o 
   3   5  11      311.79      271.54     13.45 o 
   1   1  12      171.99      169.01      7.09 o 
   2   1  12      120.14      122.65      6.10 o 
   3   1  12      148.11      140.96      6.45 o 
   4   1  12      121.03      122.69      5.79 o 
   5   1  12        1.57        2.43      3.78 o 
   0   2  12      299.57      266.24     13.04 o 
   1   2  12      332.89      326.10     10.46 o 
   2   2  12       96.79      111.39      5.49 o 
   3   2  12       20.28       16.32      3.15 o 
   4   2  12       46.14       39.57      3.58 o 
   5   2  12       46.99       37.11      4.77 o 
   1   3  12       48.82       48.78      5.51 o 
   2   3  12       61.97       54.08      3.65 o 
   3   3  12       55.48       58.56      3.66 o 
                                                 
